# Supplementary material for: ZC3H18 specifically binds and activates the BRCA1 promoter to facilitate homologous recombination in ovarian cancer
Source: Nat Commun. 2019 Oct 11;10:4632. doi: 10.1038/s41467-019-12610-x (PMC6789141; doi:10.1038/s41467-019-12610-x)
Supplement: Supplementary file 3 — Supplementary Data 1 [file 41467_2019_12610_MOESM3_ESM.xlsx]

## Sheet: DE_Results
Gene Information						Luc_RPKM			ZC3						ZC3
Chr	GeneID	GeneName	Start	Stop	CodingLength	AK39_Luc	AK41_Luc	AK49_Luc	AK39_ZC3-1	AK39_ZC3_2	AK41_ZC3-1	AK41_ZC3_2	AK49_ZC3-1	AK49_ZC3_2	logFC_C3	FDR_C3
chr11	ENSG00000177697	CD151	832843	839831	3938	42.0039	39.0145	46.7808	14.9525	14.4002	15.1522	16.9632	17.5933	17.4181	-1.30668	9.84789e-14
chr1	ENSG00000169174	PCSK9	55505221	55530525	5163	0.605893	0.673332	0.925546	4.24209	3.2069	4.06171	4.26391	5.34821	4.79378	2.64813	6.22108e-16
chr1	ENSG00000163344	PMVK	154897210	154909467	1280	14.5116	11.06	12.8574	2.04242	2.15249	2.43437	2.7963	3.47446	2.8364	-2.18905	1.89269e-16
chr7	ENSG00000105855	ITGB8	20370325	20455377	15156	0.242263	0.252231	0.227495	0.847614	0.793187	0.868063	1.00177	0.83968	0.926882	1.96328	5.35223e-15
chr10	ENSG00000238266	LINC00707	6821560	6884868	3070	37.495	28.1913	33.1167	10.4992	9.95132	10.69	12.1785	10.8777	12.395	-1.46373	1.05648e-14
chr5	ENSG00000038427	VCAN	82767284	82878122	14831	0.211983	0.115077	0.135151	0.0173339	0.0121723	0.0153608	0.0145793	0.0103333	0.0206239	-3.23668	5.19416e-14
chr4	ENSG00000164125	FAM198B	159045626	159094470	7880	0.0203843	0.0124384	0.0199307	0.200532	0.165564	0.233981	0.152699	0.157912	0.147683	3.45695	1.82528e-12
chr5	ENSG00000151388	ADAMTS12	33523640	33892297	9778	0.621916	0.527748	0.620312	1.6857	1.67669	1.70075	2.1132	1.51462	2.17363	1.71917	1.54031e-13
chr1	ENSG00000092969	TGFB2	218519577	218617961	5151	0.286576	0.195866	0.210511	0.883565	0.963675	1.0323	1.20076	1.09236	1.25264	2.31623	6.15859e-15
chr8	ENSG00000147419	CCDC25	27590835	27630170	4408	8.84369	10.9192	8.40765	2.27073	2.79005	2.98256	2.47571	2.76146	2.4029	-1.75124	1.08362e-13
chr17	ENSG00000212724	KRTAP2-3	39215495	39216344	850	16.2348	12.9556	14.6518	2.95003	3.22083	3.43018	4.02142	5.02835	4.63782	-1.81739	2.61219e-14
chr5	ENSG00000134516	DOCK2	169064251	169510386	12816	0.765175	0.73288	0.792496	2.33452	2.38501	2.59358	2.43607	2.26865	2.59328	1.77626	6.86502e-15
chr4	ENSG00000137440	FGFBP1	15937192	15940363	1359	0.208124	0.148398	0.263989	1.32885	1.00769	1.58099	1.36878	1.45601	1.08072	2.777	4.02698e-12
chr13	ENSG00000122034	GTF3A	27998681	28009958	2999	36.2506	27.5956	31.5493	10.7754	11.6093	12.7728	13.971	15.498	14.5113	-1.16962	3.61281e-12
chr18	ENSG00000101670	LIPG	47087069	47119272	5690	0.0779647	0.0455955	0.069658	0.333506	0.32589	0.389076	0.376664	0.438436	0.363144	2.64608	2.50205e-13
chr4	ENSG00000248429	RP11-597D13.9	159091904	159124029	5639	0.00406912	0.00408958	0.00397856	0.072399	0.0407408	0.0580686	0.0400073	0.0402182	0.0476224	3.67552	1.20805e-07
chr9	ENSG00000148225	WDR31	116075502	116102578	4933	0.995393	0.815745	0.929276	0.139463	0.114763	0.0981233	0.150534	0.139161	0.137604	-2.7118	3.20284e-16
chr12	ENSG00000198001	IRAK4	44152747	44183346	5629	1.98518	1.70326	1.75633	0.378755	0.460606	0.551367	0.584476	0.46932	0.561882	-1.75974	5.01669e-14
chr1	ENSG00000117318	ID3	23884409	23886285	1797	6.15655	4.81702	5.58689	11.8262	11.771	13.2812	14.0398	18.569	16.3657	1.47066	2.11112e-12
chr15	ENSG00000137834	SMAD6	66994566	67074338	3663	0.0730754	0.0535083	0.114318	0.344651	0.335959	0.39446	0.315615	0.428336	0.435758	2.34568	1.81853e-10
chr19	ENSG00000183668	PSG9	43715943	43773682	5048	0.074242	0.0959339	0.154068	0.732355	0.773664	0.968754	0.815598	0.890017	0.777263	3.03573	1.99333e-14
chr8	ENSG00000137558	PI15	75736772	75767264	7156	0.00213775	0.00161138	0.00418035	0.0644491	0.0550378	0.0437708	0.0275864	0.0316935	0.0479528	4.1785	3.99291e-08
chr5	ENSG00000164292	RHOBTB3	95049226	95160087	8833	23.0434	18.6736	21.4095	43.7146	42.938	50.0588	52.513	50.7738	55.3837	1.32761	1.02718e-12
chr15	ENSG00000166147	FBN1	48700503	48938046	16057	2.26669	1.72472	2.5204	4.55028	4.34082	4.43729	5.70497	4.64659	6.65333	1.32099	5.8216e-11
chr13	ENSG00000123178	SPRYD7	50486842	50510626	3340	9.8458	9.23542	9.07144	3.73218	3.45842	4.0681	4.28016	4.37451	3.7896	-1.14901	8.59564e-12
chr9	ENSG00000119125	GDA	74729511	74872109	7878	4.09053	3.58757	3.59697	8.13559	8.25949	9.05619	9.27166	8.0431	9.11322	1.30548	2.40647e-12
chr21	ENSG00000155307	SAMSN1	15857549	15955723	3152	0.0315412	0.00914416	0.00948898	0.208648	0.161368	0.158065	0.181892	0.174992	0.125412	3.46957	4.40418e-09
chr2	ENSG00000168702	LRP1B	140988992	142889270	17040	0.00269349	0.00135351	0.00131677	0.015087	0.0105945	0.0179654	0.020965	0.0125914	0.014448	3.17556	8.41528e-07
chrX	ENSG00000147394	ZNF185	152082986	152142024	4795	11.8849	9.28068	12.776	4.72841	4.3068	5.12898	5.45951	5.7573	6.2241	-1.00146	1.99003e-10
chr2	ENSG00000115204	MPV17	27532360	27548547	4653	3.1231	2.36401	2.85109	0.997608	0.842854	0.997433	1.16966	1.18027	1.17507	-1.28761	4.35508e-12
chr11	ENSG00000064199	SPA17	124543694	124567414	5205	1.45182	1.56286	1.29163	0.286141	0.315266	0.307709	0.292562	0.214322	0.227866	-2.28848	5.21312e-14
chr19	ENSG00000102575	ACP5	11685475	11689823	2814	0.320673	0.290876	0.276337	1.25177	0.967856	1.23931	1.02534	1.52883	1.27219	2.13439	1.36048e-12
chr11	ENSG00000168056	LTBP3	65306276	65326401	10298	0.846776	0.658991	0.952845	1.82819	1.55299	1.59552	2.01381	2.47687	2.358	1.36472	7.23093e-11
chr11	ENSG00000168014	C2CD3	73723763	73882255	12567	4.72461	3.62734	4.77955	7.27709	7.03692	7.40976	8.98505	7.61881	10.188	0.986941	2.52444e-09
chr5	ENSG00000172795	DCP2	112312399	112356667	9951	3.43679	3.18445	2.86952	6.251	6.81033	7.54395	6.88597	6.90858	6.99903	1.22645	2.26204e-11
chr16	ENSG00000168140	VASN	4421849	4433529	2806	1.13101	0.885386	1.43625	4.2132	3.53456	3.92637	5.40926	7.06314	6.97709	2.26378	1.20791e-12
chr2	ENSG00000212978	AC016747.3	61368732	61372104	3104	4.63678	5.02161	4.81061	1.18844	1.51441	1.62802	1.44735	1.74143	1.52821	-1.58301	1.77829e-13
chr5	ENSG00000164283	ESM1	54273692	54318499	2695	4.42653	5.49895	4.72197	1.59872	1.83243	1.77465	1.646	1.70319	1.65212	-1.42667	8.20953e-12
chr12	ENSG00000111110	PPM1H	63037762	63328817	7063	0.677926	0.5861	0.618366	1.23316	1.25582	1.42918	1.54255	1.55781	1.53251	1.28161	1.05655e-11
chr5	ENSG00000113578	FGF1	141971743	142077617	5051	3.16628	3.23699	2.83523	0.576256	0.649752	0.675048	0.599239	0.597038	0.632074	-2.20922	8.78064e-17
chr2	ENSG00000171951	SCG2	224461658	224467221	2719	0.0224999	0.0233196	0.0329986	0.116761	0.120682	0.151817	0.14863	0.141995	0.126176	2.4419	3.95109e-07
chr17	ENSG00000186868	MAPT	43971748	44105700	14924	1.54639	1.24676	1.60168	0.480299	0.410731	0.493252	0.63623	0.651051	0.706342	-1.28577	2.13701e-11
chr3	ENSG00000090530	LEPREL1	189674517	189840226	5605	0.533559	0.416581	0.547034	1.00894	0.961752	1.21922	1.45738	1.63379	1.60502	1.49119	1.06114e-10
chr1	ENSG00000143314	MRPL24	156707095	156711382	1695	16.5854	15.2726	15.1446	5.22094	5.39027	5.53709	6.28629	7.57283	5.54724	-1.30571	2.53016e-12
chr1	ENSG00000117461	PIK3R3	46505812	46642160	7676	1.79366	1.62391	1.76153	3.73602	3.78089	4.40426	4.30958	3.74765	4.29554	1.33146	2.17331e-12
chr14	ENSG00000229645	LINC00341	95873606	95876427	2822	1.40371	0.886496	1.59503	0.259824	0.19186	0.201763	0.379666	0.438673	0.412289	-1.94179	4.31005e-10
chr13	ENSG00000187498	COL4A1	110801318	110959496	7877	15.3863	12.0406	17.7745	26.5724	23.7962	24.581	31.9465	33.9212	35.8997	1.06536	2.96607e-09
chr11	ENSG00000165323	FAT3	92085262	92629618	19420	0.00236341	0.00890733	0.00539188	0.0319272	0.0371845	0.0278615	0.038244	0.031251	0.0418738	2.65983	3.1357e-08
chr12	ENSG00000173391	OLR1	10310902	10324737	3055	0.00500651	0.00754753	0	0.472605	0.510213	0.542831	0.556843	0.539633	0.554192	6.88266	8.88054e-17
chr11	ENSG00000160588	MPZL3	118097409	118123065	3964	0.0192937	0.0276317	0.02641	0.141126	0.157297	0.149038	0.168354	0.119055	0.097847	2.5792	4.75352e-08
chr1	ENSG00000163565	IFI16	158969758	159024945	5294	2.19891	2.54284	2.04826	4.72837	5.0819	5.79393	4.35196	4.56753	4.73295	1.20621	2.98002e-09
chr2	ENSG00000115598	IL1RL2	102803433	102856462	2644	7.783	6.57076	7.94346	2.94176	3.18947	3.29203	3.50832	3.00617	3.65567	-1.08248	4.88528e-11
chr4	ENSG00000138771	SHROOM3	77356253	77704406	13159	0.402262	0.299708	0.401834	0.857296	0.791952	0.961377	1.00161	1.05794	1.12026	1.49471	8.87919e-13
chrX	ENSG00000165194	PCDH19	99546642	99665271	9756	0.0885974	0.070919	0.0774263	0.236375	0.217838	0.206506	0.350746	0.288401	0.295161	1.84455	8.04061e-11
chr8	ENSG00000169439	SDC2	97505579	97624000	4528	8.04014	8.76087	8.35829	15.8647	16.1428	18.3691	16.958	19.7142	17.6859	1.15207	6.37072e-11
chr3	ENSG00000214407	RP11-221J22.1	101659703	101716770	2051	2.67674	2.54875	2.20162	0.700155	0.727855	0.725156	0.65977	0.693123	0.676275	-1.72579	1.41648e-12
chr17	ENSG00000170412	GPRC5C	72420990	72447792	8005	0.0573317	0.0446554	0.0766093	0.250293	0.261382	0.218767	0.227821	0.290217	0.266525	2.19951	1.57614e-11
chr22	ENSG00000100097	LGALS1	38071615	38075813	1099	331.236	330.278	304.709	153.571	162.3	163.443	139.171	189.741	164.478	-0.891349	1.08255e-08
chr9	ENSG00000165029	ABCA1	107543283	107690518	11350	0.706295	0.443992	0.66224	1.74803	1.5175	1.64774	1.9481	1.71316	1.99289	1.65644	3.39924e-13
chr8	ENSG00000147676	MAL2	120177273	120257913	3431	0.138198	0.0991294	0.0849965	0.405405	0.540396	0.558043	0.4794	0.553751	0.408694	2.29996	7.15038e-11
chr5	ENSG00000113739	STC2	172741716	172756506	6128	1.71372	1.48462	1.92453	4.54021	4.19356	4.1703	5.17869	5.59242	5.60202	1.61295	6.29831e-14
chr4	ENSG00000138675	FGF5	81187753	81257834	5998	23.4612	19.3848	21.0775	10.5263	10.6017	11.8753	12.1193	11.5611	12.8223	-0.776558	8.24763e-09
chr5	ENSG00000250240	CTD-2154I11.2	95036953	95067999	909	9.33967	6.88789	7.95642	15.3726	14.7444	16.1171	17.512	13.7095	19.6441	1.11182	1.14503e-09
chr20	ENSG00000197818	SLC9A8	48429250	48508779	6957	2.04717	1.39144	2.25638	0.555334	0.542531	0.565852	0.920174	0.691648	0.836369	-1.36996	2.40477e-10
chr6	ENSG00000135336	ORC3	88299839	88377169	3633	19.3354	25.2264	18.4893	7.67196	9.15256	9.26111	8.00466	7.84455	7.72158	-1.25027	4.7696e-10
chr6	ENSG00000112175	BMP5	55618443	55740362	3952	0.00387046	0.00291743	0.00756862	0.0478224	0.0249118	0.0504305	0.0523243	0.0294664	0.0547342	3.2408	1.53752e-05
chr13	ENSG00000180730	SHISA2	26618735	26625169	2860	0.451885	0.378912	0.384311	1.44573	1.01827	1.21441	1.31775	1.58353	1.4082	1.81702	7.5096e-12
chr2	ENSG00000136542	GALNT5	158114110	158170723	6818	0.0269246	0.0160669	0.00658134	0.0876041	0.0914627	0.10441	0.0854827	0.0863079	0.0689299	2.50658	1.54059e-07
chr3	ENSG00000241280	RP11-221J22.2	101679202	101716770	2157	2.29711	2.19376	1.85432	0.623716	0.692103	0.626851	0.623006	0.656237	0.615398	-1.62448	8.60594e-12
chr16	ENSG00000132612	VPS4A	69345259	69358949	3777	19.8194	14.2937	18.6735	4.75557	4.6636	5.25592	6.43786	7.49849	7.41739	-1.45531	9.34817e-13
chrX	ENSG00000102317	RBM3	48432837	48437454	3731	59.7238	50.6236	53.9872	23.226	26.519	28.0992	32.7372	33.7673	33.6937	-0.789662	2.16621e-08
chr7	ENSG00000197150	ABCB8	150725510	150744869	9339	4.29675	3.22765	4.62956	1.31398	1.20723	1.16858	1.65587	1.67704	1.8724	-1.3523	5.15896e-12
chr3	ENSG00000114315	HES1	193853934	193856521	2062	0.634097	0.50871	0.558348	1.06663	1.22917	1.16649	1.35352	1.75923	1.46107	1.33758	7.32734e-09
chr19	ENSG00000127528	KLF2	16435628	16438685	2018	10.9047	9.68477	10.9213	3.84638	3.86134	3.92483	4.94068	6.35829	6.01966	-1.03356	4.66276e-09
chr9	ENSG00000224945	RP11-82L18.2	91703519	91724849	1038	0.390229	0.488388	0.734291	2.27796	1.9114	2.24076	2.25316	2.36018	1.85982	2.10187	1.21694e-10
chr14	ENSG00000139998	RAB15	65412532	65439494	4379	9.74583	7.97804	10.3042	4.18482	3.70785	4.08814	4.67296	4.78547	5.52749	-0.95648	5.03815e-10
chr2	ENSG00000234171	RNASEH1-AS1	3606082	3609324	1207	7.8336	7.17925	8.10506	1.37087	1.20242	1.25538	1.4087	1.32964	1.52552	-2.4139	1.24427e-17
chrX	ENSG00000184205	TSPYL2	53111549	53117722	4948	1.24588	1.25952	1.44183	1.97254	2.05449	2.28165	2.56082	2.69675	2.83569	0.957982	7.9052e-09
chr11	ENSG00000173715	C11orf80	66511922	66610987	3953	6.95538	6.24465	6.97839	2.21075	2.24565	2.32102	2.74395	2.44974	2.91716	-1.34142	1.38539e-13
chr13	ENSG00000121743	GJA3	20712394	20735188	5211	0.286213	0.297609	0.251141	0.0652869	0.055108	0.0491768	0.0667428	0.0811605	0.0973402	-1.91959	1.2509e-09
chr19	ENSG00000125730	C3	6677715	6730573	8328	0.00918472	0.0145387	0.0152665	0.0581039	0.046308	0.0769329	0.0586973	0.0640363	0.0734528	2.34496	1.06219e-07
chrX	ENSG00000123560	PLP1	103028647	103047548	6078	0.00880896	0.00379425	0.00246083	0.0273658	0.0310489	0.0281087	0.0170125	0.0473986	0.0331375	2.70991	5.73052e-05
chr5	ENSG00000169252	ADRB2	148206156	148208196	2041	21.7173	21.8171	23.461	9.3984	9.42004	9.93691	11.2296	10.2977	11.626	-1.01831	3.95885e-11
chr9	ENSG00000223839	FAM95B1	42466317	42474239	7923	0.539667	0.408968	0.55031	0.161272	0.151203	0.121297	0.167295	0.133071	0.169479	-1.62264	3.34667e-11
chr1	ENSG00000006555	TTC22	55245385	55266940	6055	0.00757922	0.0123781	0.0111158	0.0524423	0.0406524	0.0387963	0.0698609	0.061751	0.0529749	2.39427	2.92992e-06
chr19	ENSG00000223638	RFPL4A	56270380	56274541	1035	0.332286	0.317258	0.259912	1.18242	1.33076	1.54627	1.51553	1.82852	1.50513	2.37783	1.08587e-11
chr2	ENSG00000261452	RP11-509E16.1	25380063	25382006	1944	0.810227	0.429879	0.699899	0.147735	0.101261	0.091513	0.17885	0.204877	0.153436	-2.0257	8.87395e-09
chr6	ENSG00000137310	TCF19	31126319	31134936	3538	37.2338	28.1016	36.9884	14.9716	14.3281	15.8348	19.2232	20.2123	21.3305	-0.852405	1.14313e-08
chrX	ENSG00000169551	CT55	134290461	134305322	1732	0.00882857	0.00665471	0.00863207	0.0741769	0.080501	0.0616247	0.0596762	0.091976	0.0688825	3.21325	5.0309e-05
chr9	ENSG00000226752	PSMD5-AS1	123587106	123616651	6736	2.39593	1.94293	2.30375	0.655487	0.794204	0.767242	0.775918	0.709787	0.90035	-1.42486	4.08985e-13
chr6	ENSG00000227706	RP11-301G19.1	68597538	68599231	1605	0.128611	0.089762	0.195608	0.795718	0.654057	0.54085	0.930806	0.847437	0.980222	2.63143	1.36205e-10
chr5	ENSG00000152611	CAPSL	35904397	35938881	1135	0.619539	0.761397	0.744018	1.61085	1.71929	2.4756	1.7711	2.2288	1.96372	1.5589	7.31369e-09
chr3	ENSG00000090097	PCBP4	51991470	52002426	3686	18.9371	16.0149	18.5177	8.95219	8.90971	9.3404	10.4523	11.34	10.7248	-0.740611	1.71153e-08
chr7	ENSG00000106415	GLCCI1	8008425	8133902	6885	0.554361	0.484015	0.505091	0.89497	0.889043	1.01016	1.16873	1.09951	1.15282	1.10565	7.54325e-10
chr2	ENSG00000188042	ARL4C	235401685	235405697	4013	1.21782	1.0889	1.32115	2.89356	3.15661	3.32218	3.34237	3.77547	3.82149	1.58417	8.9592e-14
chr10	ENSG00000165507	C10orf10	45466429	45474258	2979	0.346558	0.327016	0.273586	1.03021	0.815129	1.04168	0.943327	1.42978	1.18172	1.85599	4.85908e-11
chr2	ENSG00000143878	RHOB	20646835	20649200	2366	52.787	46.4862	52.7212	22.6275	22.0189	25.0198	27.8397	34.4472	30.852	-0.808251	3.42731e-08
chr1	ENSG00000143140	GJA5	147228332	147245484	3256	0	0	0	0.0580417	0.0201569	0.0262317	0.0288662	0.0282341	0.054977	7.06142	6.87595e-05
chr2	ENSG00000091409	ITGA6	173292082	173371181	6704	59.7655	50.9706	60.779	15.7526	16.1716	16.2261	19.6952	16.9781	20.2283	-1.60682	1.71198e-15
chr2	ENSG00000260977	RP11-333I13.1	47004922	47007384	2463	0.00931407	0.0257425	0.0394626	0.13503	0.109907	0.118469	0.141178	0.176652	0.166537	2.56793	1.64456e-06
chr10	ENSG00000196793	ZNF239	44051792	44070066	2509	10.9294	12.0656	11.3656	5.31426	6.13352	6.38221	6.5812	5.45644	6.75042	-0.813704	6.10638e-08
chr3	ENSG00000018408	WWTR1	149235022	149454501	8413	2.03841	1.67904	2.06772	3.55976	3.52872	3.95417	4.16116	4.41321	4.47969	1.15949	1.02001e-11
chr8	ENSG00000169085	C8orf46	67372238	67430759	5808	0.334496	0.349413	0.309025	1.00493	1.07224	1.34207	1.08923	1.15984	1.17776	1.88019	3.0982e-13
chr12	ENSG00000139112	GABARAPL1	10365057	10375727	4084	5.42145	5.16498	5.21106	12.1301	12.4532	14.6263	12.8563	14.0455	12.9747	1.42523	5.68438e-13
chr1	ENSG00000232480	RP11-224O19.2	218517538	218519020	557	0.0959672	0.093005	0.0804268	0.325233	0.397082	0.510374	0.404375	0.516373	0.574939	2.40609	8.70864e-06
chr19	ENSG00000214212	C19orf38	10947251	10980466	1565	1.27011	1.67908	1.19885	0.270405	0.246296	0.240961	0.210128	0.254461	0.271563	-2.38242	2.26786e-12
chr4	ENSG00000178597	PSAPL1	7432022	7436700	4679	0.070288	0.0443562	0.0463485	0.22782	0.171843	0.222111	0.237052	0.340586	0.282173	2.30569	6.81811e-10
chr10	ENSG00000228997	RP1-186E20.1	10818186	10818624	439	2.72964	3.44668	3.04287	0.515569	0.783335	0.631065	0.619659	0.390126	0.796953	-2.219	7.48997e-10
chr8	ENSG00000156804	FBXO32	124510129	124553446	7395	0.207902	0.158269	0.150686	0.424296	0.353952	0.471695	0.428391	0.404504	0.489252	1.41941	1.53845e-09
chr17	ENSG00000012048	BRCA1	41196312	41277500	8278	2.46713	2.51157	2.35982	0.924316	0.96942	0.893511	0.907353	0.740495	0.895769	-1.35719	1.18748e-11
chr12	ENSG00000165685	TMEM52B	10323141	10344400	3489	0	0.00495671	0	0.296834	0.27041	0.322325	0.215512	0.265248	0.267222	7.04099	7.29739e-14
chr6	ENSG00000255152	MSH5-SAPCD1	31707797	31732628	4140	5.1597	3.96164	5.71317	2.35013	2.36817	2.05115	2.7767	2.15258	2.80344	-0.925518	1.62906e-08
chr6	ENSG00000204410	MSH5	31707725	31732622	7305	3.25641	2.50273	3.64668	1.49867	1.53322	1.31948	1.79001	1.36608	1.7973	-0.90816	2.61529e-08
chr3	ENSG00000163637	PRICKLE2	64079543	64431152	8726	0.269112	0.189633	0.205698	0.678445	0.574549	0.655108	0.639925	0.565498	0.813023	1.67177	1.14325e-11
chr13	ENSG00000139684	ESD	47345391	47371367	3401	43.0529	52.0137	41.035	18.0195	20.2096	22.372	18.2424	21.302	18.4898	-1.10358	1.21218e-09
chr17	ENSG00000186834	HEXIM1	43224684	43229468	4785	17.2899	14.4616	17.2052	35.3484	35.1145	37.5057	43.2801	44.9685	45.1095	1.40005	2.36872e-13
chr16	ENSG00000121281	ADCY7	50280048	50352046	8630	6.8363	5.44028	7.71194	2.76236	2.52818	2.58194	3.39207	3.34336	3.66343	-1.03041	3.41984e-10
chr6	ENSG00000027697	IFNGR1	137518621	137540586	2680	4.1203	4.55756	4.3048	8.74909	9.13077	10.3835	8.73543	10.1277	9.1222	1.21267	1.01332e-10
chr17	ENSG00000227036	LINC00511	70319264	70636611	8615	0.0452818	0.0468479	0.0442739	0.123746	0.167632	0.15783	0.112393	0.192825	0.184443	1.87414	6.01366e-09
chr12	ENSG00000139211	AMIGO2	47469490	47473734	3956	0.405987	0.394913	0.427195	0.944015	0.750747	0.996795	0.86723	0.989999	0.976678	1.26945	2.83278e-09
chr2	ENSG00000115232	ITGA4	182321929	182400914	7901	2.54418	2.33294	2.36166	1.21435	1.23791	1.31546	1.26713	1.13115	1.29729	-0.851597	1.51825e-08
chr17	ENSG00000184886	PIGW	34890847	34895159	2820	14.0796	10.7661	13.3367	5.35295	5.27116	6.16823	7.56204	7.57138	7.6539	-0.851013	1.47784e-08
chr17	ENSG00000072778	ACADVL	7120444	7128592	4865	19.7773	18.7162	21.6413	11.0426	11.0565	10.5347	13.264	9.89507	11.872	-0.726844	3.09757e-07
chr2	ENSG00000213626	LBH	30454397	30546596	4535	0.128174	0.153819	0.12697	0.345076	0.379924	0.403387	0.362721	0.359508	0.38324	1.53678	1.00914e-08
chr19	ENSG00000269190	FBXO17	39432044	39466550	4957	4.27243	3.18205	4.27238	0.927289	0.925244	1.18327	1.27619	1.32429	1.38743	-1.63951	3.83611e-14
chr15	ENSG00000169926	KLF13	31619058	31727868	8590	4.87528	3.69095	4.671	2.18902	2.01171	2.23926	2.43935	2.51045	2.66787	-0.809286	6.06082e-09
chr14	ENSG00000100739	BDKRB1	96722161	96735304	2755	0.011103	0.00418455	0.00542793	0.0603617	0.0238211	0.0413336	0.0409364	0.0800798	0.0541425	2.94411	0.000147508
chr14	ENSG00000127152	BCL11B	99635624	99737861	7855	0.0272656	0.019084	0.038084	0.0770028	0.0877463	0.0942528	0.117282	0.117835	0.0949699	1.91473	1.11282e-07
chr11	ENSG00000175575	PAAF1	73587744	73638790	4558	3.02038	2.77881	3.02534	0.9421	0.98462	1.02603	1.05999	1.18738	0.999906	-1.40789	3.02407e-13
chr2	ENSG00000091106	NLRC4	32449522	32490923	3624	0.257461	0.238606	0.212526	0.0876111	0.0316936	0.0785623	0.0440908	0.0693387	0.0658612	-1.79219	9.15974e-07
chr15	ENSG00000259498	RP11-244F12.3	63338233	63341586	3354	11.8477	10.1405	12.0366	3.31091	3.29967	3.17681	3.84756	3.0735	3.9806	-1.61492	4.80549e-15
chr1	ENSG00000177788	RP5-1061H20.4	229394028	229406775	1155	3.28233	3.02781	3.26751	0.582171	0.638904	0.492714	0.935292	0.710635	0.974556	-2.05862	1.8508e-12
chr16	ENSG00000103353	UBFD1	23568392	23585710	8910	4.95346	4.34981	5.32753	11.1944	10.7509	11.9863	13.239	13.5559	14.1949	1.45473	1.02507e-13
chr1	ENSG00000185519	FAM131C	16384264	16400127	1701	1.29447	0.850378	1.34037	0.20437	0.274831	0.21334	0.325912	0.338585	0.372603	-1.90557	3.14206e-10
chr2	ENSG00000153561	RMND5A	86947296	87005164	6804	5.5961	5.12231	4.80766	8.87622	8.98419	10.1622	9.0508	8.72242	9.52641	0.937059	5.62894e-09
chr13	ENSG00000203602	AL137059.1	28008286	28008752	465	32.8653	24.6367	28.731	9.3953	10.1963	12.1768	12.6298	13.6819	12.8243	-1.18059	3.68317e-11
chr3	ENSG00000114796	KLHL24	183353356	183402265	8650	0.776403	0.699876	0.732319	1.47457	1.54053	1.82211	1.66168	1.74329	1.5791	1.25564	2.48055e-11
chr16	ENSG00000140848	CPNE2	57126449	57181878	7380	7.08924	5.78662	7.01759	2.3563	1.92234	2.46745	2.52844	3.15872	2.95259	-1.27306	3.32804e-12
chr10	ENSG00000177791	MYOZ1	75391412	75401515	1541	0.0595327	0.0560925	0.067909	0.161826	0.202232	0.240094	0.18901	0.294203	0.266113	1.9718	9.47508e-06
chr13	ENSG00000139793	MBNL2	97873688	98046374	4884	9.98644	9.56369	9.3921	17.6264	18.1195	20.5225	17.8854	16.4465	17.6433	1.00886	4.01636e-09
chr8	ENSG00000253972	RP11-4K16.2	120227351	120259088	1515	0.0151384	0.0456436	0.0246692	0.134674	0.254419	0.244212	0.14884	0.161756	0.157485	2.70191	8.91146e-06
chr4	ENSG00000145147	SLIT2	20254883	20622184	9700	0.126172	0.111153	0.171938	0.339851	0.333296	0.275218	0.412858	0.295753	0.491442	1.49151	9.13799e-09
chr14	ENSG00000054983	GALC	88304164	88460009	6825	0.00448283	0.00506854	0.00219153	0.116316	0.134649	0.135594	0.125338	0.101487	0.113672	4.96991	2.72259e-13
chr10	ENSG00000151553	FAM160B1	116581503	116659591	6212	3.03388	2.52816	2.71956	4.9255	5.20674	5.85574	6.24209	5.503	5.95258	1.12663	3.43556e-11
chr19	ENSG00000259605	AC074212.5	46268043	46273064	2600	1.58528	1.31909	1.7513	2.7386	2.25904	2.40882	3.08692	3.62978	3.35895	1.00636	4.95644e-08
chr1	ENSG00000143458	GABPB2	151043054	151098018	9189	0.961447	0.755456	0.937606	0.37109	0.238422	0.340104	0.350902	0.34622	0.417287	-1.2591	3.572e-10
chr5	ENSG00000183323	CCDC125	68576002	68628636	7932	1.16104	1.20516	1.11729	0.410826	0.447921	0.45592	0.410059	0.443582	0.463657	-1.30597	1.42261e-11
chr8	ENSG00000178538	CA8	61099906	61193971	5783	0.33991	0.320018	0.278031	0.904682	0.794531	0.821032	0.785102	0.88185	0.843601	1.52376	4.06067e-11
chr17	ENSG00000224505	AC002117.1	43227767	43238877	696	13.2694	10.333	11.9761	28.5651	30.3647	30.8691	37.7688	35.1649	36.48	1.58671	3.5456e-14
chr2	ENSG00000273301	RP11-314B1.2	226563230	226568370	5141	0	0.00224283	0.00290925	0.0147057	0.031919	0.0138462	0.00914209	0.0405365	0.0232154	3.61964	0.000272705
chr4	ENSG00000248143	RP11-324J13.2	43459544	43494560	582	0.0524868	0.0494538	0.179615	0.479901	0.914947	0.708307	0.645058	1.03052	0.691055	3.10641	1.32237e-07
chr5	ENSG00000120322	PCDHB8	140557371	140560081	2711	0.050774	0.0425244	0.0551599	0.239788	0.232998	0.20477	0.308537	0.280306	0.308117	2.49824	1.34688e-09
chr21	ENSG00000243440	AF165138.7	15964251	16031142	1889	0	0	0	0.036008	0.02171	0.0640397	0.0149234	0.0356805	0.0552655	6.36613	0.00151155
chr10	ENSG00000151224	MAT1A	82031576	82049440	3690	0.00414519	0.00624905	0.00405293	0.0245842	0.0444669	0.0462945	0.0407552	0.0614551	0.0404272	3.15197	1.94659e-05
chr12	ENSG00000110852	CLEC2B	10005583	10022735	2638	0.0840654	0.161693	0.0623544	0.392554	0.332733	0.442453	0.34201	0.360074	0.325122	1.8833	7.27966e-07
chr2	ENSG00000256261	AC104698.1	30481193	30482893	1699	0.224999	0.251004	0.140794	0.556006	0.613064	0.557013	0.64706	0.620268	0.72414	1.66451	1.25792e-07
chr18	ENSG00000101665	SMAD7	46446223	46477081	3692	1.12688	1.03678	1.06332	2.11923	2.06437	2.4677	2.57637	2.74406	3.00211	1.30659	2.29054e-11
chr3	ENSG00000161267	BDH1	197236654	197300194	9112	1.49843	1.2383	1.43717	0.477117	0.366508	0.478137	0.57671	0.541545	0.613208	-1.35442	5.94915e-12
chr15	ENSG00000157470	FAM81A	59664892	59815748	5578	2.37493	2.11056	2.42262	0.706154	0.717818	0.669985	0.825747	0.819752	0.913381	-1.47253	1.08362e-13
chr17	ENSG00000108511	HOXB6	46671639	46682354	4078	0.215677	0.24739	0.225546	0.526481	0.547225	0.6912	0.723741	0.811596	0.748096	1.63679	2.83177e-10
chr15	ENSG00000260579	RP11-382A20.2	83782369	83783318	396	0.173425	0.0435741	0.150724	0.495223	0.578787	0.484212	0.307865	0.617688	0.544998	2.193	0.000250586
chr12	ENSG00000135127	CCDC64	120427673	120532298	4793	0.598401	0.65313	0.752025	2.34548	2.14317	2.40888	2.39456	2.79545	2.93516	1.99875	6.35339e-15
chr11	ENSG00000149256	TENM4	78363876	79151992	16330	0.020611	0.0137705	0.0229003	0.0870489	0.0326627	0.0728058	0.0650539	0.0701986	0.0557358	1.86657	6.46591e-07
chr11	ENSG00000166741	NNMT	114128509	114184007	2919	0.17815	0.209325	0.227977	2.14161	1.77055	1.97743	2.09929	2.83643	2.51675	3.52218	1.18456e-17
chr2	ENSG00000115414	FN1	216225163	216300895	17315	1.31475	0.875469	1.47685	3.11926	2.78	2.78563	4.22958	3.53084	4.89461	1.64125	2.91395e-11
chr17	ENSG00000188176	SMTNL2	4487294	4511614	2470	0.102165	0.102678	0.124107	0.455965	0.454987	0.461009	0.414726	0.525972	0.428749	2.15979	3.83056e-10
chr2	ENSG00000163082	SGPP2	223289236	223425667	3336	0.499757	0.286847	0.51329	0.160887	0.0909906	0.0597399	0.166228	0.14146	0.138619	-1.66584	5.29504e-07
chr1	ENSG00000158008	EXTL1	26346375	26362955	4537	0.0219148	0.0254134	0.0379094	0.118307	0.0361673	0.0800144	0.109804	0.116181	0.0970007	1.79901	8.88815e-05
chr17	ENSG00000187838	TMEM256-PLSCR3	7293046	7307416	3227	12.9016	10.041	11.9239	5.61035	5.9336	6.06543	7.01052	7.84932	7.41692	-0.706201	1.31051e-07
chr17	ENSG00000262481	C17orf61-PLSCR3	7293053	7307416	2557	16.1642	12.6079	14.9565	7.00593	7.46208	7.62071	8.78425	9.87887	9.28375	-0.705951	1.3679e-07
chr3	ENSG00000182580	EPHB3	184279572	184300197	4532	0.432029	0.358725	0.445514	0.897459	0.707851	0.896835	1.12207	1.38489	1.40395	1.46508	2.32597e-09
chr11	ENSG00000205213	LGR4	27387508	27494322	6340	1.88444	2.23523	1.95102	6.19149	6.01145	7.08715	6.34739	6.16343	6.01362	1.7352	2.00142e-13
chr3	ENSG00000206538	VGLL3	86987119	87040269	11574	1.46919	1.2235	1.21484	1.90234	1.98087	2.23587	2.46841	2.01262	2.35073	0.829885	4.19493e-08
chr16	ENSG00000260914	RP11-343C2.11	69333585	69354614	865	33.9301	24.4236	31.8016	7.2386	7.30613	8.58312	10.1617	10.6966	11.398	-1.60495	6.99569e-14
chr2	ENSG00000225205	AC093818.1	173345568	173421324	2447	5.02185	4.48962	5.55782	1.69582	1.66943	1.57052	1.92029	1.68039	1.99931	-1.41507	5.4551e-13
chr7	ENSG00000198286	CARD11	2945775	3083579	4707	4.20033	2.82681	4.08777	0.923527	0.796582	0.896769	1.24211	1.22924	1.31214	-1.69555	1.79063e-13
chr7	ENSG00000222012	AC005481.5	157406715	157411457	3456	0.655015	0.388646	0.469509	1.23367	1.17505	1.03181	1.54746	1.38501	1.69201	1.52091	4.47724e-10
chr8	ENSG00000156687	UNC5D	35092975	35654068	10816	0	0.00533078	0.00345738	0.0272631	0.019725	0.0204041	0.0182524	0.0147356	0.0241406	2.79685	7.45845e-05
chr3	ENSG00000114251	WNT5A	55499743	55523973	6660	0.66037	0.58953	0.723153	1.18517	1.12605	1.25485	1.33524	1.44774	1.39674	1.07294	6.50621e-10
chr9	ENSG00000223478	RP11-545E17.3	131486724	131495473	544	5.30584	5.87211	4.66623	1.08222	1.03897	0.914458	0.724536	1.22611	0.971962	-2.30801	9.63749e-13
chr13	ENSG00000134871	COL4A2	110958159	111165374	7885	22.166	16.1955	26.434	41.4492	37.2991	37.3031	54.4158	63.3913	63.6555	1.2934	4.69616e-09
chr18	ENSG00000197632	SERPINB2	61538926	61571124	2748	3.28929	4.48887	3.14533	6.51091	7.85411	7.81899	6.823	6.64571	6.35623	1.03506	3.20015e-07
chr1	ENSG00000248835	AL357673.1	54635333	54637997	2665	1.7848	1.33019	1.63285	0.513377	0.695664	0.627581	0.648881	0.800238	0.839554	-1.09964	2.40859e-08
chr1	ENSG00000160049	DFFA	10516579	10532583	6622	27.8589	22.5176	26.0327	12.1046	12.1243	12.6925	13.2771	15.5138	15.0073	-0.819944	3.33676e-09
chr2	ENSG00000183671	GPR1	207040040	207082771	2834	0.833805	0.713924	0.736096	0.202712	0.156312	0.185841	0.202295	0.287606	0.194745	-1.7876	2.16189e-10
chr9	ENSG00000095303	PTGS1	125132824	125157982	5607	0.255089	0.191251	0.301428	0.620252	0.651183	0.746503	0.814771	0.956533	1.02041	1.78616	1.60206e-11
chr17	ENSG00000108264	TADA2A	35766965	35839835	5654	3.59162	3.33946	3.45481	1.62466	1.679	1.79031	1.83878	1.71179	1.82728	-0.886979	1.79844e-09
chr6	ENSG00000165097	KDM1B	18155560	18224084	4633	7.66811	6.4059	7.0455	3.55565	3.73484	4.04997	4.42697	3.80613	4.58212	-0.704843	1.09853e-07
chr19	ENSG00000177045	SIX5	46268043	46272484	3556	1.82162	1.49305	2.15748	3.12501	2.45707	2.70417	3.58413	4.21056	3.99575	0.971839	1.76859e-07
chr1	ENSG00000158006	PAFAH2	26286258	26324648	3835	1.69113	1.44158	1.72563	0.431702	0.340149	0.497415	0.50734	0.50502	0.60488	-1.65344	1.4069e-12
chr6	ENSG00000146072	TNFRSF21	47199268	47277641	3595	3.96538	2.65866	4.0352	4.96051	4.63034	5.07448	6.14406	6.58234	7.19112	0.800432	7.76675e-07
chr12	ENSG00000185432	METTL7A	51317255	51326300	4083	0.0224778	0.0367101	0.023809	0.155529	0.0984603	0.108086	0.142729	0.205653	0.124225	2.3822	1.89484e-07
chr3	ENSG00000242849	ALDOAP1	52227186	52228801	1078	0.0850783	2.35141	0.145573	0.0911045	0.0532387	0.0527875	0.0522802	0.119316	0.0553167	-3.58005	1.38279e-05
chr5	ENSG00000064652	SNX24	122179134	122365049	3550	6.13547	5.38633	5.92519	2.74273	2.54903	2.8551	3.15332	3.05578	2.97299	-0.908528	7.41472e-10
chr6	ENSG00000204580	DDR1	30844198	30867933	9122	1.96804	1.48029	2.18988	2.54542	2.42242	2.54103	3.09784	3.69325	3.85759	0.784275	1.68372e-06
chr9	ENSG00000107020	PLGRKT	5357973	5437878	1493	4.05028	4.47719	3.13406	1.22485	1.57096	1.4106	1.17679	1.45673	0.993779	-1.47385	2.14586e-09
chr10	ENSG00000078114	NEBL	21068902	21463116	13718	0.0457246	0.0193345	0.0228987	0.138898	0.153731	0.141678	0.119929	0.105014	0.12345	2.29356	9.56967e-10
chr8	ENSG00000233863	AC012215.1	35649365	35653384	4020	0	0.00573619	0.00744062	0.0470137	0.0244905	0.0371833	0.0280579	0.033542	0.0352539	2.95913	0.000248736
chr1	ENSG00000143537	ADAM15	155023042	155035252	6585	9.21921	8.08036	10.236	4.74183	4.41345	4.28199	5.44889	5.82245	6.0414	-0.743944	9.11412e-08
chr11	ENSG00000226416	MRPL23-AS1	2004467	2011150	1876	0.138571	0.138244	0.0796983	0.00805719	0.00874413	0	0	0.0130646	0.0278241	-3.45025	1.16952e-05
chr6	ENSG00000137393	RNF144B	18368779	18469105	5446	1.04209	0.909356	1.0697	2.09345	2.174	2.18937	2.27664	2.29375	2.31071	1.24673	9.79787e-12
chr19	ENSG00000090013	BLVRB	40953696	40971747	1665	10.7953	10.3593	9.87265	4.83838	4.5465	4.94448	5.31598	6.13424	5.03808	-0.91298	3.28879e-09
chr1	ENSG00000169242	EFNA1	155099936	155107333	2539	0.659583	0.662899	0.768582	1.61653	1.62189	1.90046	1.83223	2.04674	1.79471	1.46842	3.94302e-11
chr5	ENSG00000131711	MAP1B	71403061	71505395	12628	33.0155	24.4711	32.5608	16.3173	15.4023	15.9995	19.7794	14.3965	21.1502	-0.69953	2.19336e-06
chr3	ENSG00000163606	CD200R1	112640056	112693969	3905	0	0.00442881	0	0.0329105	0.0630289	0.0419235	0.019256	0.0141257	0.0496625	4.33293	5.84563e-05
chr16	ENSG00000103196	CRISPLD2	84853590	84954374	7963	0.0950961	0.0521314	0.100493	0.148119	0.132926	0.164494	0.243189	0.24864	0.250131	1.36877	2.35488e-06
chrX	ENSG00000204620	AC115618.1	48431482	48433275	1794	11.7797	10.8259	10.3174	4.74764	5.33071	5.37052	7.50566	5.81976	6.39263	-0.81236	1.07202e-07
chr16	ENSG00000238098	ABCA17P	2389151	2476700	6574	4.03382	3.4019	3.87465	1.68369	1.73239	1.76396	1.84317	2.21819	2.04365	-0.902724	8.28252e-10
chrX	ENSG00000072501	SMC1A	53401070	53449677	10674	14.2565	11.1075	14.5187	5.34311	5.27514	5.16821	6.29805	5.30013	7.02192	-1.10949	2.94172e-11
chr17	ENSG00000005102	MEOX1	41717756	41739322	2707	0.0677987	0.076657	0.077338	0.251311	0.172734	0.176152	0.215254	0.262609	0.198368	1.61394	5.84171e-06
chr7	ENSG00000155093	PTPRN2	157331750	158380480	5006	7.67746	6.01967	8.13399	2.67611	2.71907	2.50263	3.17522	3.23118	3.84292	-1.16721	1.98684e-11
chr20	ENSG00000179242	CDH4	59827482	60515673	6723	3.57582	2.37376	3.9245	8.18019	6.72717	7.44584	10.4686	12.6568	12.8623	1.65836	9.80921e-11
chr1	ENSG00000122435	TRMT13	100598706	100616053	4133	9.95752	11.0012	9.5224	3.96924	4.78804	5.1977	4.68949	4.09297	4.1401	-1.08178	1.74382e-09
chr21	ENSG00000154639	CXADR	18884700	18965897	6682	2.68887	2.4677	2.62679	5.70944	5.69522	6.16409	6.59091	6.38282	6.28416	1.34298	3.91971e-13
chr19	ENSG00000204941	PSG5	43670408	43690688	4678	0.00653982	0.0147886	0.00639426	0.0468666	0.0578778	0.0715166	0.0341589	0.0235841	0.0302962	2.28295	0.000504198
chr10	ENSG00000107758	PPP3CB	75196186	75255782	5303	9.17302	8.15154	8.38504	3.6454	4.12949	4.48204	4.38534	4.4465	4.50829	-0.905738	5.14945e-10
chr9	ENSG00000148218	ALAD	116148597	116163613	5170	4.70892	3.82265	4.88328	1.63634	1.85203	1.92346	1.93998	2.05103	2.21473	-1.1046	1.6051e-11
chr4	ENSG00000038295	TLL1	166794410	167025047	7522	0.0396581	0.0482889	0.0338043	0.108555	0.093812	0.116406	0.118724	0.127126	0.108099	1.54332	7.53237e-07
chr1	ENSG00000223963	PRKRIRP8	240932720	240934834	2115	0	0.0027251	0	0.0142943	0.0349042	0.0370117	0.0533179	0.0202807	0.0211555	4.41127	0.00106035
chr4	ENSG00000248713	RP11-766F14.2	100557686	100575805	10086	0.051571	0.0525925	0.0608044	0.209901	0.174102	0.204691	0.248861	0.221835	0.21154	2.03978	1.04629e-11
chr1	ENSG00000162600	OMA1	58881056	59012474	3718	2.19687	2.58158	2.26261	0.485948	0.465594	0.532207	0.462628	0.511017	0.477461	-2.16659	1.55299e-15
chr9	ENSG00000137124	ALDH1B1	38392661	38398658	3066	10.688	8.69929	10.4257	4.67705	4.37744	5.13724	5.22352	5.73678	5.95505	-0.838083	3.04207e-09
chr9	ENSG00000106789	CORO2A	100883257	100954922	5717	3.82096	2.84786	3.76731	1.44278	1.36199	1.53028	1.74617	1.72402	1.96111	-0.993683	4.64537e-10
chr1	ENSG00000163563	MNDA	158801107	158819296	2059	0.111407	0	0	0	0	0	0	0	0.00362177	-4.99304	0.00353107
chr6	ENSG00000112759	SLC29A1	44187242	44201888	3433	13.9856	13.0674	16.1639	5.91898	6.02214	5.90683	6.6502	6.8518	7.77152	-1.04607	3.45356e-11
chr2	ENSG00000153563	CD8A	87011729	87035519	3638	0.792534	0.592635	0.684456	0.0976639	0.137562	0.121303	0.149849	0.154991	0.0984117	-2.3377	9.18827e-13
chr3	ENSG00000241572	PRICKLE2-AS1	64084949	64086798	709	0.0754221	0.10558	0.179091	0.660315	0.404539	0.561555	0.609126	0.552614	0.746084	2.37993	7.23918e-07
chr1	ENSG00000143546	S100A8	153362508	153363664	1006	0.372242	0	0	0	0	0	0	0	0	-6.95439	0.0516514
chr1	ENSG00000183508	FAM46C	118148556	118170994	5751	0.442878	0.376935	0.344596	0.750646	0.661988	0.721626	0.732262	0.938981	0.933902	1.12096	1.42867e-08
chr3	ENSG00000145040	UCN2	48599160	48601206	1481	0.361334	0.319054	0.459279	0.704124	0.88044	0.600515	0.881808	0.666005	0.986723	1.15038	1.83645e-05
chr11	ENSG00000181924	COA4	73583712	73588033	2246	23.4878	19.3057	21.2374	8.54432	9.16323	8.70081	9.48959	10.9843	10.5587	-1.05575	1.49453e-11
chr17	ENSG00000181222	POLR2A	7387685	7417933	8353	28.903	19.2261	30.9591	37.9849	35.0603	37.9678	51.9267	42.9491	62.2409	0.861499	2.32918e-06
chr7	ENSG00000154678	PDE1C	31790793	32338941	13821	0.830747	0.784305	0.656407	1.2446	1.31034	1.43558	1.20123	1.05118	1.25931	0.829316	1.85159e-06
chr19	ENSG00000129951	LPPR3	812518	821967	2701	0.0339746	0.0277432	0.0415231	0.125935	0.145783	0.108034	0.146141	0.149747	0.154629	2.10504	1.96142e-06
chr22	ENSG00000100299	ARSA	51061182	51066607	2938	2.43372	1.77757	2.99798	0.537731	0.692473	0.632271	0.895707	0.963701	0.995117	-1.51338	2.09111e-10
chr19	ENSG00000170848	PSG6	43406231	43423715	5140	0.00595211	0.00112163	0.00581964	0.0264754	0.0335214	0.0276978	0.0310891	0.0274271	0.0304761	2.89978	6.43893e-05
chr21	ENSG00000224930	LINC00162	46419122	46424642	734	14.3007	11.1953	12.1405	3.72425	4.26508	4.45587	4.78401	5.15467	4.94344	-1.36016	2.40647e-12
chr1	ENSG00000225206	MIR137HG	98453556	98515419	4746	1.62765	1.2451	1.62294	0.434872	0.471948	0.374958	0.572382	0.368066	0.589386	-1.57572	2.08686e-11
chr8	ENSG00000003989	SLC7A2	17354597	17428082	7905	2.74996	2.56078	2.88932	1.08939	1.04422	1.14639	1.17135	1.03753	1.24756	-1.1818	6.01317e-12
chr6	ENSG00000120256	LRP11	150139934	150186199	3715	1.81573	1.61382	1.83168	3.6384	2.99236	3.58859	3.76474	4.61112	3.77057	1.18702	1.52435e-10
chr22	ENSG00000100181	TPTEP1	17082777	17179632	12081	1.80327	1.21368	1.6486	0.652775	0.703675	0.748978	0.874651	0.99808	1.06645	-0.787351	5.30435e-07
chr19	ENSG00000160117	ANKLE1	17392454	17398455	3569	5.15783	3.8006	4.87961	1.55893	1.57001	1.64731	2.20954	2.13968	2.40335	-1.16623	1.26354e-10
chr5	ENSG00000131732	ZCCHC9	80597409	80609116	5127	4.57088	5.03428	4.54937	1.92286	1.81635	1.94931	1.98008	2.14235	1.68916	-1.20186	4.42571e-11
chr1	ENSG00000221986	MYBPHL	109834987	109849663	1789	0.00427372	0	0	0.0591416	0.0137537	0.0318199	0.0210094	0.030824	0.0375126	4.28731	0.00177636
chr3	ENSG00000241111	RP11-129B22.1	64053640	64088807	6505	0.134045	0.0904033	0.10002	0.337056	0.283805	0.354563	0.33526	0.244054	0.466732	1.74664	3.95839e-09
chr1	ENSG00000117543	DPH5	101455179	101491644	2970	19.2987	20.3247	18.3606	8.02999	9.46315	9.73658	8.60743	9.8221	8.99017	-0.987455	7.91235e-10
chr13	ENSG00000224821	COL4A2-AS2	111108743	111115634	1522	1.67264	1.16992	2.24931	3.29179	3.37307	3.07601	4.42616	5.16046	5.64339	1.39416	2.35344e-08
chr6	ENSG00000124557	BTN1A1	26501449	26510650	2895	0.00528312	0.00796452	0	0.0652769	0.0396717	0.0639201	0.0519432	0.0910269	0.0669826	3.75614	4.91998e-06
chr20	ENSG00000235590	GNAS-AS1	57393974	57425958	2379	0.00321427	0.0218054	0	0.0953152	0.0413766	0.0658125	0.0790061	0.0824277	0.134797	3.17465	8.5714e-05
chr17	ENSG00000261888	AC144831.1	81061205	81063860	2656	0.017275	0	0.0140754	0.0426892	0.0988347	0.0562717	0.0566156	0.0669124	0.0645838	2.7905	0.000274013
chr1	ENSG00000182901	RGS7	240931554	241520530	3328	0.133282	0.112589	0.206708	0.442934	0.325395	0.318665	0.437749	0.438292	0.345139	1.46368	7.82305e-07
chr19	ENSG00000104936	DMPK	46272975	46285810	5807	1.32636	1.05537	1.5338	2.39818	2.25788	2.34995	3.02869	3.40516	3.66876	1.22269	9.5789e-10
chr12	ENSG00000110931	CAMKK2	121675497	121736111	6928	7.43687	5.84454	7.51747	1.90106	1.76705	2.02936	2.29446	2.28536	2.62836	-1.58901	4.76407e-15
chr11	ENSG00000254693	RP11-58K22.5	44626058	44626887	543	0.295311	0.254396	0.384984	0.903509	0.814603	0.745999	1.07152	1.26217	1.22061	1.78278	2.16781e-06
chr22	ENSG00000100346	CACNA1I	39966758	40085742	10849	0.000705065	0.00106291	0.00482561	0.0223017	0.0128579	0.0255916	0.0259955	0.038987	0.0488221	3.80125	4.8844e-07
chr3	ENSG00000163661	PTX3	157154578	157161417	1940	7.75243	8.79355	9.06349	15.5675	16.2225	18.5641	16.0134	19.8224	16.4361	1.09878	8.7234e-10
chr1	ENSG00000269175	AC093157.1	101455761	101457653	1893	10.9943	11.8919	10.4731	4.26792	5.30771	5.33414	4.70582	6.07877	4.87672	-1.03067	2.25158e-09
chr11	ENSG00000137752	CASP1	104896170	104972158	3722	0.0267122	0.0294278	0.0321448	0.117802	0.0683313	0.0975303	0.106063	0.100447	0.0801594	1.78084	3.69728e-05
chr13	ENSG00000197991	PCDH20	61983818	62002220	7053	0.1887	0.196189	0.173897	0.50061	0.400197	0.50062	0.514469	0.491036	0.534126	1.4877	2.10019e-10
chr4	ENSG00000138678	AGPAT9	84457067	84527028	3468	0.511614	0.380653	0.506696	1.46264	1.41938	1.54544	1.54482	1.59052	1.5098	1.80879	2.8847e-13
chr11	ENSG00000172500	FIBP	65651212	65656010	3353	14.4583	10.1314	13.1597	6.26532	6.1144	6.27486	8.09266	9.01305	8.60866	-0.667035	2.49028e-06
chr22	ENSG00000100290	BIK	43506754	43525718	953	1.70801	1.3358	1.59943	3.29733	3.23438	3.26133	3.97159	4.28625	3.89465	1.34272	5.37455e-10
chr2	ENSG00000232788	AC078883.3	173328990	173330750	1077	12.0923	9.94929	12.3228	3.44414	3.48656	3.20321	3.73278	2.85486	4.30486	-1.60431	3.26742e-13
chr1	ENSG00000116741	RGS2	192778169	192781403	2086	4.0834	4.83243	3.78106	7.50008	8.70968	8.9926	7.32496	8.62743	7.02827	1.0209	1.08504e-07
chr18	ENSG00000152217	SETBP1	42260138	42648475	11151	0.34573	0.232162	0.366204	0.684158	0.626957	0.649916	0.862443	0.629987	0.902499	1.31456	1.15584e-09
chrX	ENSG00000017483	SLC38A5	48316920	48328644	4016	18.5888	13.9126	19.7838	7.83651	7.56081	7.57522	9.94471	11.1989	11.4931	-0.814078	1.53569e-07
chr16	ENSG00000188038	NRN1L	67918708	67922758	1052	0.0145298	0	0.0213097	0.107716	0.132486	0.114943	0.151785	0.14555	0.0354266	3.37885	0.000370357
chr3	ENSG00000188582	PAQR9	142668006	142682178	3820	0.0200208	0.0226367	0.0411079	0.203835	0.0859081	0.143475	0.199304	0.152422	0.21869	2.67315	4.89697e-08
chr22	ENSG00000100311	PDGFB	39619364	39640756	3761	0.0630379	0.0950322	0.0854935	0.255272	0.146153	0.264955	0.19993	0.278662	0.283599	1.62825	1.58907e-06
chr7	ENSG00000136235	GPNMB	23275586	23314727	5956	0.0731992	0.0977669	0.144396	0.566142	0.475272	0.492416	0.486105	0.693637	0.559845	2.47135	2.04719e-12
chr4	ENSG00000248238	RP11-3J1.1	19173958	19458617	641	1.77546	1.98498	1.65439	0.259123	0.281215	0.410326	0.410044	0.544302	0.453228	-2.10664	1.62285e-09
chr13	ENSG00000229373	LINC00452	114586640	114626485	4103	0.0167762	0.0168606	0.0145803	0.0442203	0.0579885	0.0641884	0.142034	0.067221	0.0927151	2.32575	1.63355e-05
chr7	ENSG00000106366	SERPINE1	100770370	100782547	3190	306.005	235.474	332.915	141.949	130.602	137.698	179.732	198.531	199.549	-0.727209	1.63507e-06
chr8	ENSG00000204839	MROH6	144648357	144655141	4408	0.685355	0.46821	0.671798	1.9826	1.70679	1.82151	2.70814	1.89381	2.41982	1.88593	7.6974e-13
chr9	ENSG00000165124	SVEP1	113127531	113342160	14193	0.012935	0.0138125	0.0200245	0.054872	0.0289079	0.0511632	0.044379	0.0513975	0.0683323	1.77145	1.81463e-06
chr8	ENSG00000182197	EXT1	118806729	119124092	8325	31.9459	23.0181	31.0677	35.3344	32.513	36.1475	42.581	43.9344	50.06	0.583767	3.15236e-05
chr17	ENSG00000267065	CTD-2246P4.1	74795126	74802035	2270	0	0	0.00329357	0.0233077	0.0289084	0.0282155	0.0248394	0.037793	0.0229969	4.39313	0.000681972
chr15	ENSG00000138622	HCN4	73612200	73661605	7228	0.271965	0.180272	0.326958	0.378659	0.39505	0.390998	0.652879	0.629253	0.650204	1.0902	3.85589e-06
chr7	ENSG00000272950	RP11-307C18.1	97952165	97952742	578	0.44922	0.4382	0.671751	0.0522396	0.113387	0.0860759	0.0974272	0.148235	0.128857	-2.19399	1.4996e-05
chr21	ENSG00000160183	TMPRSS3	43791999	43816955	5660	0.00540537	0.00203721	0.00264253	0.0347295	0.0115971	0.0238959	0.023251	0.0249078	0.0131794	2.80032	0.000491301
chr9	ENSG00000148082	SHC3	91628060	91793682	2555	0.556687	0.642957	0.529665	1.31353	1.30994	1.45681	1.45293	1.38873	1.66088	1.39716	6.12288e-10
chr9	ENSG00000135048	TMEM2	74298282	74431606	9625	2.52402	2.12478	2.5642	4.65672	4.5661	4.81945	5.38064	4.3282	5.60919	1.12948	7.42023e-11
chr8	ENSG00000181790	BAI1	143530791	143626370	7356	0.193406	0.111298	0.124035	0.420379	0.363637	0.411292	0.526507	0.493311	0.510099	1.77783	5.82064e-11
chr11	ENSG00000214517	PPME1	73882144	73965748	7917	9.66727	7.98821	9.96505	22.4893	21.6539	23.4542	26.4835	26.6205	29.4174	1.54189	4.25588e-14
chr11	ENSG00000085117	CD82	44585977	44641913	4054	0.628221	0.473534	0.597637	0.954766	1.03617	1.03591	1.21724	1.35764	1.30266	1.12418	5.03446e-09
chr3	ENSG00000010319	SEMA3G	52467069	52479101	5011	0.558636	0.393471	0.674545	1.13757	0.846507	0.811124	1.2887	1.31247	1.58089	1.20194	2.35011e-07
chr19	ENSG00000267309	CTD-2630F21.1	36980551	36981942	1392	8.11675	5.75389	8.11866	10.8187	11.04	11.8168	15.6853	18.0528	18.0656	1.05363	4.17932e-08
chr15	ENSG00000128917	DLL4	41221538	41231237	4720	0.0761593	0.0537423	0.0950606	0.257875	0.19121	0.171923	0.292746	0.25452	0.355579	1.864	4.68304e-08
chr2	ENSG00000138399	FASTKD1	170386259	170430385	4451	4.44701	5.45028	4.29427	2.11802	2.56772	2.78424	2.27863	2.0504	2.13837	-0.928474	3.84865e-07
chr1	ENSG00000231064	RP11-263K19.4	155166659	155175286	2084	2.49128	2.19037	2.93448	0.674567	0.818669	0.560016	0.843224	0.65275	0.833753	-1.69635	6.8335e-12
chr5	ENSG00000120708	TGFBI	135364584	135399507	7835	4.79538	3.80521	5.08478	6.18849	5.54946	6.09846	6.81733	8.50736	7.68459	0.676908	2.56022e-06
chr12	ENSG00000123095	BHLHE41	26272959	26278060	3948	0.213091	0.169383	0.278429	0.520835	0.405227	0.427291	0.407114	0.521617	0.474214	1.17563	1.32215e-06
chr15	ENSG00000128872	TMOD2	52043758	52108565	11636	0.464769	0.434567	0.379223	0.144255	0.173478	0.168861	0.147041	0.124329	0.132714	-1.41526	1.06119e-09
chr7	ENSG00000130429	ARPC1B	98971872	98992424	3979	17.9178	15.0634	17.4701	6.01894	5.68466	6.32724	6.80326	8.78302	7.94823	-1.184	8.33657e-12
chr6	ENSG00000181126	HLA-V	29758731	29765588	5662	0.0135087	0.00814594	0.0092456	0.0333819	0.0318806	0.0452604	0.0514662	0.0584584	0.0329368	2.13274	7.37584e-05
chr11	ENSG00000172893	DHCR7	71139239	71163914	4160	21.4019	16.879	24.2025	37.0815	32.3758	35.9151	43.1494	48.6746	49.6744	1.08018	1.48196e-09
chr17	ENSG00000173805	HAP1	39873994	39890896	6223	0.334317	0.231616	0.301639	0.628115	0.580142	0.522768	0.761322	0.817539	0.722828	1.32157	2.14452e-09
chr1	ENSG00000169231	THBS3	155165379	155178842	4559	2.45772	2.23571	3.08373	0.825815	0.768447	0.740075	0.936049	0.785141	1.01441	-1.51684	8.60862e-13
chr8	ENSG00000253875	RP11-16P20.3	27590855	27613943	584	2.1446	1.74468	1.67494	0.89189	0.701399	0.924954	0.562496	0.995561	0.57391	-1.138	6.46435e-05
chr9	ENSG00000229582	RP11-423C15.3	128506033	128508831	2390	0.127979	0.163994	0.125131	0.335231	0.28144	0.31266	0.49938	0.315374	0.433733	1.45051	4.40352e-06
chr13	ENSG00000165659	DACH1	72012098	72441330	5395	0.0538729	0.0448823	0.0374262	0.110707	0.060833	0.14118	0.116737	0.138608	0.141031	1.47154	3.27129e-05
chr1	ENSG00000162645	GBP2	89571815	89616139	6276	0.080436	0.0918641	0.0691129	0.297552	0.241864	0.333471	0.286081	0.287141	0.265058	1.91319	4.91879e-10
chr11	ENSG00000176485	PLA2G16	63340667	63384355	3104	2.86781	2.32324	2.54382	1.04475	1.02811	1.11668	1.12336	1.56374	1.4321	-0.983289	1.42241e-08
chr2	ENSG00000189362	TMEM194B	191369068	191399448	6521	2.60394	2.56664	2.5024	0.391881	0.425292	0.380984	0.38345	0.366593	0.416397	-2.59674	1.55915e-18
chr7	ENSG00000272782	RP4-607J23.2	97937257	97939753	1456	2.88252	2.10943	2.89023	0.814813	0.574502	0.781849	1.03245	0.896231	0.97293	-1.53331	1.75174e-10
chr8	ENSG00000203499	FAM83H-AS1	144816310	144828507	5607	1.20997	0.866797	1.1657	1.55333	1.31554	1.44222	1.91454	2.23993	2.16189	0.810447	3.28433e-06
chr15	ENSG00000104081	BMF	40380091	40401093	5447	0.0674005	0.0550382	0.0480523	0.156841	0.179251	0.14506	0.186378	0.168793	0.183508	1.67581	7.52715e-08
chr1	ENSG00000122483	CCDC18	93645476	93744287	5633	10.1674	11.2839	10.5889	5.38068	5.63987	6.00639	5.74717	5.00434	5.65456	-0.839254	3.90001e-08
chr2	ENSG00000163170	BOLA3	74362525	74375121	3156	6.49652	5.93252	5.63405	2.26347	2.32648	2.57545	2.43605	3.00993	2.30419	-1.17552	3.69155e-11
chr1	ENSG00000088035	ALG6	63833261	63904233	4950	3.37921	3.79451	3.65147	1.04009	0.923237	1.172	1.16596	1.10204	1.04883	-1.6515	3.16088e-14
chr12	ENSG00000205809	KLRC2	10579453	10594899	1489	0.025671	0.0387001	0.0451793	0.142099	0.137691	0.224581	0.113578	0.160464	0.125182	2.12355	0.000139169
chr12	ENSG00000246985	SOCS2-AS1	93936239	93965544	3816	0.142297	0.13143	0.141089	0.0217916	0.0214995	0.027979	0.0197049	0.0305163	0.0430019	-2.22098	1.7316e-07
chr7	ENSG00000164604	GPR85	112718386	112727833	7396	0.220284	0.254912	0.227515	0.0807587	0.0710028	0.0875887	0.10041	0.0878517	0.0827077	-1.37232	4.29946e-08
chr3	ENSG00000272762	RP11-155D18.14	51994317	52008032	539	36.7764	34.6619	39.2961	16.4256	16.0024	17.5224	19.2387	20.719	20.4068	-0.909365	9.02571e-10
chr12	ENSG00000167767	KRT80	52562780	52585784	4350	1.97622	1.5201	2.01647	2.45394	2.19918	2.66723	3.18505	3.02371	3.21514	0.703221	2.31446e-06
chr4	ENSG00000138798	EGF	110834040	110933422	6127	0.188502	0.224894	0.203836	0.417077	0.457992	0.457762	0.507828	0.417174	0.485782	1.24045	2.40405e-08
chr13	ENSG00000232814	COL4A2-AS1	111154922	111160526	540	10.4215	8.95323	12.0836	20.1691	17.8841	17.6611	26.224	28.8623	31.6086	1.26818	3.40541e-09
chr1	ENSG00000273384	RP5-1098D14.1	178620841	178621417	577	0.158823	0.229455	0.142347	0	0	0.0369535	0	0	0.025816	-3.78631	0.00039597
chr9	ENSG00000106829	TLE4	82186688	82341658	8075	2.24118	1.75574	2.10239	2.61513	2.51597	2.74439	3.08967	3.32034	3.27959	0.626857	1.84417e-06
chr10	ENSG00000138347	MYPN	69865912	69971774	6742	1.66885	1.4435	1.75706	3.02781	2.66771	2.90891	3.05211	2.76571	3.51964	0.98515	1.81898e-09
chr12	ENSG00000110799	VWF	6058040	6233936	9925	0.0339107	0.0424079	0.0474733	0.167597	0.164524	0.133414	0.205538	0.19517	0.233762	2.23025	3.81833e-11
chr21	ENSG00000252606	RNU6-1150P	45416203	45416301	99	0	3.7481	0	0	0	0	0	0	0	-7.188	0.032535
chr5	ENSG00000250697	CTD-2066L21.3	32925745	33298016	979	1.78759	1.6181	1.71728	0.185184	0.21772	0.370516	0.268621	0.281505	0.137036	-2.69733	1.4074e-11
chr7	ENSG00000166448	TMEM130	98444111	98468394	4663	0.0246032	0.0222542	0.0288667	0.0616089	0.0404688	0.0763262	0.0685374	0.0709799	0.0847822	1.50339	0.000385672
chr15	ENSG00000166887	VPS39	42450899	42500514	7710	3.68162	2.93438	3.94403	1.39152	1.41757	1.48562	1.73867	1.80315	1.83255	-1.02629	1.00112e-10
chr9	ENSG00000204291	COL15A1	101705461	101833069	6637	0.0023049	0	0.00901439	0.0478443	0.0346156	0.0300319	0.0354087	0.0341715	0.0460823	3.48637	5.64819e-06
chr8	ENSG00000147471	PROSC	37620111	37637283	3426	28.372	23.1325	25.6758	13.0294	13.0243	15.1348	15.7253	17.2432	17.249	-0.657489	2.96156e-07
chr17	ENSG00000170175	CHRNB1	7348380	7361026	4329	2.81617	2.33848	3.2769	1.32024	1.25275	1.33351	1.43957	1.74997	1.67137	-0.842364	6.13935e-08
chr2	ENSG00000204923	FBXO48	68686551	68694390	5666	0.747852	0.766196	0.751005	0.260195	0.240384	0.260064	0.287012	0.237996	0.287006	-1.4307	5.89811e-11
chr1	ENSG00000197429	IPP	46159996	46216322	3705	2.36352	2.3448	2.11514	0.708014	0.788307	0.743478	0.781363	0.881702	0.722731	-1.46246	2.26557e-12
chr1	ENSG00000179051	RCC2	17733256	17766220	4126	21.986	16.5291	22.3774	25.569	24.0723	26.2568	31.9526	36.0867	35.6139	0.657941	5.83027e-06
chr1	ENSG00000142910	TINAGL1	32042116	32053288	5925	1.12826	1.05674	1.44394	2.21772	1.74347	2.23948	2.38295	3.11494	2.73707	1.08648	1.47282e-08
chr1	ENSG00000137959	IFI44L	79085607	79111830	10240	0.00971091	0.0073198	0.0131466	0.025843	0.0264437	0.0431034	0.0330497	0.0197547	0.0305981	1.67783	0.000315672
chr17	ENSG00000266718	RP11-466A19.1	30822554	30826351	2480	0.0123337	0.00929675	0.00301479	0.0609567	0.0396922	0.0688727	0.0985267	0.0667171	0.0541294	2.99842	4.56057e-05
chr15	ENSG00000140416	TPM1	63334831	63364114	8468	22.4214	20.6658	22.4558	29.5413	30.2518	32.6091	32.4503	36.2252	35.4595	0.683081	3.10286e-07
chr9	ENSG00000086102	NFX1	33290509	33371155	7147	6.07352	5.53156	6.13401	2.69334	2.59233	2.9702	2.9844	2.844	3.25968	-0.932319	2.21066e-10
chr12	ENSG00000111671	SPSB2	6980099	6998522	2452	3.78911	3.99857	4.11337	1.80642	1.82661	1.83145	2.05818	2.1993	1.95265	-0.932363	5.82921e-09
chr10	ENSG00000068383	INPP5A	134351324	134596979	3701	5.17023	3.85355	5.2774	6.76098	6.61253	7.16202	8.67285	8.99711	9.38953	0.834856	5.37131e-08
chr8	ENSG00000121005	CRISPLD1	75896750	75946793	4543	2.03539	2.38952	2.06086	3.19175	3.32842	3.64446	3.08494	3.3513	2.97021	0.691316	1.73563e-05
chr13	ENSG00000175820	CCDC168	103381801	103389159	7359	0.107058	0.0995002	0.0772359	0.025685	0.0133799	0.0299879	0.028103	0.00499774	0.0233151	-2.08875	4.24406e-06
chr5	ENSG00000113161	HMGCR	74632154	74657929	6215	24.7664	31.6284	27.2896	48.2981	51.7519	57.4227	48.0326	43.6733	48.121	0.926778	4.26402e-07
chr2	ENSG00000144460	NYAP2	226265364	226518734	4832	0	0	0.00154763	0.0125167	0.00339597	0.00736573	0.0291798	0.00507391	0.0138935	4.21854	0.00410379
chr13	ENSG00000118946	PCDH17	58205944	58303445	8242	0.206028	0.112626	0.179665	0.29355	0.264818	0.28503	0.29997	0.300466	0.336702	0.957314	4.96287e-06
chr18	ENSG00000242550	SERPINB10	61564408	61603345	2700	1.31417	1.95128	1.31815	2.682	3.28133	3.36875	2.91694	2.77362	2.79816	1.04454	1.05016e-06
chr9	ENSG00000244187	TMEM141	139685807	139687709	1443	22.9075	24.8702	21.1234	10.6565	11.5821	12.8096	10.0203	12.6517	11.0414	-0.904751	2.76918e-08
chr9	ENSG00000198876	DCAF12	34086385	34127397	4390	6.47223	5.6954	6.16636	10.4186	10.1276	11.0744	11.8983	11.7892	12.6771	0.990007	1.39417e-10
chr1	ENSG00000117593	DARS2	173793641	173827684	3689	27.9482	23.7919	27.0262	10.1704	10.0545	10.5001	11.942	11.2178	12.1759	-1.15256	9.37708e-13
chr16	ENSG00000205890	RP11-473M20.5	3082482	3089134	3061	0.0049967	0.00564955	0.019542	0.0296343	0.0375209	0.0162763	0.0921135	0.0400428	0.0609147	2.25354	0.0037399
chr1	ENSG00000203469	RP5-1113E3.3	10518612	10519395	467	23.947	20.6749	22.1674	10.777	9.06558	10.1471	12.0133	13.5842	13.0724	-0.864018	3.4205e-08
chrX	ENSG00000013563	DNASE1L1	153629579	153640449	4130	3.03887	2.95365	3.28447	1.03056	1.08862	1.1668	1.10381	1.47513	1.2805	-1.27964	7.56389e-12
chr16	ENSG00000259807	RP11-426C22.4	29228491	29231352	2099	0.127499	0.142785	0.231514	0.522116	0.441581	0.559406	0.720799	0.604298	0.628842	1.88663	1.18847e-08
chr18	ENSG00000176194	CIDEA	12254318	12277594	1852	0.0825683	0.0529019	0.0363288	0.383593	0.314437	0.349646	0.289206	0.363929	0.338214	2.67254	5.14713e-09
chr12	ENSG00000257219	RP11-54A9.1	76653619	76698911	1201	0.0827366	0.0671617	0.0311135	0.169855	0.191163	0.142157	0.1799	0.239714	0.198625	1.70605	0.000895579
chr11	ENSG00000184743	ATL3	63391559	63439393	7600	20.4307	18.0325	18.6348	25.8864	25.9762	28.1529	29.5138	30.1551	29.8806	0.670617	3.60745e-07
chr12	ENSG00000272173	U47924.31	7052671	7053767	1097	24.7683	24.2889	21.86	34.1791	38.5654	40.1764	37.9836	45.901	37.3246	0.820632	8.96446e-08
chr8	ENSG00000165046	LETM2	38243725	38267045	6114	7.28216	7.09685	6.90602	3.72086	3.99247	4.31607	4.2573	4.33901	4.42526	-0.667187	2.3364e-07
chr6	ENSG00000112782	CLIC5	45868045	46048132	5961	0.010265	0.0125733	0.00501824	0.0355127	0.0701987	0.101505	0.0693854	0.0730073	0.0688269	2.94654	2.20312e-07
chr1	ENSG00000058668	ATP2B4	203595689	203713209	9721	5.42469	4.0344	5.60015	2.65849	2.50867	2.51702	3.26091	2.51036	3.47717	-0.726182	6.65044e-07
chr1	ENSG00000184371	CSF1	110452864	110473614	5418	0.436213	0.335189	0.476193	0.863753	0.645121	0.903923	1.06006	1.32816	1.34513	1.39477	8.62632e-09
chr22	ENSG00000128310	GALR3	38219389	38221502	1157	0	0.00497954	0	0.130599	0.0708667	0.110669	0.0405947	0.0899995	0.0515429	5.02732	6.06772e-05
chr17	ENSG00000128422	KRT17	39775689	39781094	2537	0.018085	0	0.0176825	0.077464	0.0840684	0.109405	0.0555657	0.132853	0.0793706	3.09354	2.95128e-05
chr12	ENSG00000111450	STX2	131274145	131323811	3723	19.659	17.1766	18.5606	10.0186	11.1548	11.8573	12.0905	12.783	12.8782	-0.54698	6.70584e-06
chr15	ENSG00000103723	AP3B2	83328033	83378666	7514	0.0264669	0.0122769	0.0149295	0.0392422	0.031668	0.0416856	0.0663062	0.0277364	0.0615531	1.42492	0.00160229
chr1	ENSG00000162409	PRKAA2	57110995	57181008	9347	2.22755	1.99489	1.97154	0.825087	0.858561	0.979455	0.907184	0.765336	0.849999	-1.15042	1.1269e-10
chr6	ENSG00000135596	MICAL1	109765265	109787171	7056	2.53662	2.13591	2.8808	1.31582	1.18031	1.30449	1.60004	1.37866	1.60698	-0.747873	2.10449e-07
chrX	ENSG00000243468	INGX	70711529	70712778	1250	0.373019	0.373358	0.514191	0.114846	0.111517	0.0739858	0.187884	0.200922	0.24452	-1.3454	0.000398114
chr10	ENSG00000150593	PDCD4	112631565	112659764	4535	5.29392	5.2807	5.38881	7.65336	7.06478	8.1478	7.47205	8.67685	7.86217	0.653557	1.65695e-06
chr7	ENSG00000271133	CTA-293F17.1	20367922	20371370	896	0.068227	0.0964266	0.141756	0.151739	0.311055	0.285741	0.199145	0.341726	0.266161	1.43319	0.00433785
chr17	ENSG00000136444	RSAD1	48556161	48563336	4198	6.5532	6.54495	6.91145	2.53557	2.45663	2.87908	2.95777	2.98425	2.89265	-1.16353	3.52377e-12
chr14	ENSG00000229415	SFTA3	36942493	36983034	3108	0.391233	0.395054	0.327191	0.089991	0.108222	0.112212	0.151202	0.102537	0.139186	-1.57938	8.80586e-08
chr12	ENSG00000184271	POU6F1	51580719	51611477	6021	0.647871	0.486431	0.632209	0.140636	0.128097	0.100494	0.170174	0.220912	0.221768	-1.74898	2.69229e-10
chr9	ENSG00000130635	COL5A1	137533620	137736686	11186	0.0027353	0	0	0.0108149	0.00733563	0.0114557	0.0142871	0.00438406	0.00933688	3.49707	0.000836959
chr17	ENSG00000188554	NBR1	41322498	41363708	8424	8.30917	8.25352	8.3444	4.14209	4.28874	4.72647	4.28852	4.12439	4.61908	-0.826014	1.05463e-08
chr12	ENSG00000177406	RP11-218M22.1	740057	772872	3530	2.96379	2.76802	3.07152	1.5012	1.34565	1.67357	1.60556	1.72232	1.72206	-0.780139	1.00898e-07
chr17	ENSG00000136488	CSH1	61972275	61974021	1654	0.318941	0.222987	0.302803	0.0685348	0.109088	0.0645291	0.136339	0.0814938	0.16229	-1.34858	0.000452747
chr11	ENSG00000172935	MRGPRF	68771863	68780877	2746	5.04056	3.95056	5.53829	2.0838	2.00753	2.38965	2.78595	3.12219	3.33796	-0.790122	9.07024e-07
chr17	ENSG00000161920	MED11	4634723	4636905	1477	6.72865	7.50635	7.06977	2.56319	2.31533	2.76985	3.22508	3.30171	2.5492	-1.25796	9.80782e-11
chr12	ENSG00000111678	C12orf57	7052141	7055166	1806	20.2362	20.1613	17.7534	27.2421	30.0416	31.5048	29.61	35.847	29.1745	0.754496	4.28126e-07
chr13	ENSG00000102445	KIAA0226L	46916139	47012325	6101	0.0263273	0.0283496	0.0343217	0.39407	0.380597	0.372204	0.397516	0.449092	0.446281	3.86598	6.91062e-17
chr11	ENSG00000172927	MYEOV	69061605	69182494	3760	42.0981	34.0812	40.7197	19.1525	19.3213	21.0241	21.5282	22.8873	23.8227	-0.769626	8.04933e-09
chr5	ENSG00000164330	EBF1	158122928	158526769	6161	0.0422101	0.0252662	0.0145661	0.105535	0.0932239	0.103988	0.117483	0.127347	0.0895978	2.0612	4.06021e-07
chr13	ENSG00000241353	PPP1R2P4	46917102	47012325	2997	0.0331719	0.0442379	0.047403	0.635605	0.566617	0.52246	0.61152	0.754562	0.622151	3.96926	1.76751e-15
chr3	ENSG00000088543	C3orf18	50595462	50608458	3242	3.15151	3.04585	3.0952	0.993301	0.893262	1.10649	0.892917	0.964102	1.23312	-1.51162	1.08833e-12
chr1	ENSG00000181450	ZNF678	227751244	227865144	9006	2.14797	2.38412	1.78709	1.03514	1.1808	1.2766	0.991633	0.732372	0.869754	-0.947625	5.60038e-06
chr3	ENSG00000093217	XYLB	38388251	38462839	5343	2.85871	1.93469	2.59494	1.06973	1.01044	1.04184	1.28957	0.944133	1.47709	-1.00642	1.5614e-08
chr3	ENSG00000163412	EIF4E3	71724567	71803924	10779	0.45772	0.452532	0.491939	0.169752	0.167477	0.201439	0.191	0.206437	0.179946	-1.22923	4.12283e-10
chr15	ENSG00000137801	THBS1	39873280	39891667	10870	9.53729	6.49565	9.72064	10.9067	10.6212	10.0204	13.7744	12.9745	15.6917	0.624992	3.18924e-05
chr1	ENSG00000142661	MYOM3	24382525	24438665	9371	1.23173	0.985047	1.30328	0.548649	0.513117	0.553806	0.626982	0.718895	0.70214	-0.841467	4.41605e-08
chr14	ENSG00000100889	PCK2	24563262	24579807	4189	8.80566	7.1783	8.75963	1.78123	1.79012	1.88103	2.06658	2.41418	2.25606	-1.92117	3.66688e-17
chr15	ENSG00000178802	MPI	75182346	75191798	6328	6.22609	5.05201	5.95515	2.30351	2.26002	2.29374	2.55654	2.79551	2.82095	-1.09595	5.35728e-12
chr11	ENSG00000149380	P4HA3	73946846	74022702	4009	1.91917	1.67669	1.91376	3.80724	3.7164	4.06587	4.41248	4.19507	4.84489	1.28365	2.69525e-12
chr20	ENSG00000101346	POFUT1	30795683	30826470	6426	14.9357	11.774	15.4738	5.58507	5.56199	5.67295	7.14894	7.37536	7.90893	-1.00621	2.35878e-10
chr1	ENSG00000132688	NES	156638555	156647189	5558	24.9453	18.9617	27.3865	8.51386	8.602	8.37997	12.1703	12.3637	12.6173	-1.09046	7.20627e-10
chr12	ENSG00000090382	LYZ	69742121	69748014	1764	1.19625	0.0490055	0.0720423	0.0856847	0.0976395	0.00806766	0.042614	0.052101	0.0634065	-2.72628	0.000479352
chr2	ENSG00000226963	AC078883.4	173292502	173293331	558	21.1845	19.3517	23.1482	6.24954	6.04834	6.36826	6.55934	5.61511	8.90229	-1.58175	6.00689e-13
chr15	ENSG00000137767	SQRDL	45923346	45983492	3088	2.58548	2.28487	2.24221	0.607088	0.526015	0.673019	0.678726	0.768056	0.705265	-1.74693	5.47596e-14
chr8	ENSG00000168672	FAM84B	127564687	127570638	5404	3.2921	2.88796	3.14133	3.88087	3.45563	4.06107	4.3521	4.77401	4.73049	0.534865	4.31431e-05
chr12	ENSG00000177675	CD163L1	7499281	7632493	5690	0.205666	0.201633	0.156402	0.297631	0.359056	0.349042	0.333711	0.369492	0.353967	0.964963	6.48428e-06
chr11	ENSG00000270117	AP000769.7	65265481	65265876	396	0.289041	0.217871	0.226086	3.5618	2.87326	2.63627	3.22074	1.15817	1.65379	3.4755	2.93688e-09
chr12	ENSG00000074590	NUAK1	106457118	106533811	7008	9.55671	7.23648	8.87446	17.2983	16.6141	18.7983	20.5741	20.3929	23.1883	1.28841	2.29546e-12
chr1	ENSG00000238290	RP11-431K24.1	8086798	8182762	2044	0.0112224	0.0169183	0.0073151	0.0628599	0.0842708	0.0487413	0.055169	0.0329761	0.0182417	2.11678	0.0109941
chr19	ENSG00000231274	SBK3	56052023	56056909	1519	0.0100657	0.0151745	0.0098417	0.129344	0.134973	0.0936804	0.0556681	0.18553	0.166887	3.44828	5.3387e-06
chr4	ENSG00000196782	MAML3	140637907	141075338	7030	0.126212	0.0951347	0.130849	0.203265	0.171574	0.153918	0.216623	0.248501	0.278017	0.953319	5.28315e-05
chr10	ENSG00000230131	RP11-282I1.1	125115966	125277224	1245	0.0429773	0.032395	0.0240118	1.08024	1.07355	0.811396	1.13183	1.0726	1.04188	5.03304	2.32828e-15
chr1	ENSG00000157873	TNFRSF14	2487078	2496821	6219	0.0393567	0.0222494	0.0444933	0.109413	0.106867	0.0995844	0.166268	0.0916627	0.123548	1.83197	8.34806e-07
chr9	ENSG00000157657	ZNF618	116638562	116818871	10384	3.05556	2.11385	3.11432	3.38291	3.06287	3.42994	4.44782	4.47764	5.23228	0.635048	4.40736e-05
chr2	ENSG00000162929	KIAA1841	61293006	61391960	9632	2.58334	2.62366	2.33405	0.99535	1.06317	1.12416	1.10775	1.22891	1.18035	-1.07587	4.76179e-11
chr12	ENSG00000255641	NKG2-E	10564911	10588600	998	0.0229728	0.0404046	0.0224615	0.105969	0.0657167	0.149664	0.122345	0.122734	0.104556	1.98588	0.00522739
chr12	ENSG00000181929	PRKAG1	49396057	49412980	4556	6.171	6.46606	5.82519	2.66492	2.85431	2.92632	3.00806	3.14532	2.60974	-1.00345	7.13607e-10
chr2	ENSG00000230047	AC017104.4	232301812	232302132	321	0	0	0	0.164384	0.280342	0.132665	0.262781	0.114234	0.231703	6.17181	0.00239372
chr13	ENSG00000139668	WDFY2	52158644	52336171	3910	10.7365	8.44084	11.1421	4.3135	4.33714	4.62754	5.60594	4.50974	6.26283	-0.931287	3.2356e-09
chr4	ENSG00000178403	NEUROG2	113434672	113437328	2287	0.127053	0.189018	0.186338	0.0396591	0.0286936	0.012447	0.0452006	0.0482299	0.0358694	-2.16909	9.17022e-06
chr3	ENSG00000196981	WDR5B	122130715	122134882	4168	1.75606	2.21994	1.77259	0.676542	0.755876	0.816316	0.561532	0.598498	0.683627	-1.39266	1.09637e-09
chr12	ENSG00000255882	RP11-290C10.1	10019626	10022407	719	0.0424997	0.112123	0.0207769	0.252056	0.159568	0.32632	0.352565	0.221381	0.155434	2.04601	0.00205447
chr4	ENSG00000251173	UCHL1-AS1	41222091	41258744	880	0.0347331	0.0261807	0.01698	0.0514984	0.149037	0.145465	0.19209	0.2018	0.262527	2.71085	0.000281774
chr4	ENSG00000250315	RP11-44F21.4	76026687	76027153	467	0.114422	0.073927	0.191787	0	0	0.0608522	0	0	0	-3.23185	0.0162682
chr1	ENSG00000215883	CYB5RL	54638009	54665709	6244	1.63166	1.36286	1.8277	0.605418	0.611043	0.684039	0.684993	0.667539	0.766991	-1.15841	6.59788e-11
chr19	ENSG00000105700	KXD1	18668572	18680197	4112	17.3793	12.9009	16.0996	7.43114	7.05313	7.504	8.46909	9.65268	9.78815	-0.79355	1.83208e-08
chr12	ENSG00000212694	AC084018.1	122233173	122241812	4769	0.899712	0.753126	0.933001	1.22857	1.34708	1.01795	1.69901	1.03975	1.5735	0.713069	0.000104944
chr1	ENSG00000116701	NCF2	183524698	183560011	2928	2.126	2.27384	2.10167	0.931978	0.96941	1.08169	0.857036	1.08839	0.8737	-1.06306	1.8211e-08
chr9	ENSG00000167114	SLC27A4	131102925	131123749	3110	15.1302	9.82182	15.3008	5.95503	5.40233	5.40558	7.65798	9.19879	9.61443	-0.800096	5.78637e-06
chr11	ENSG00000149177	PTPRJ	48002113	48189670	6880	1.87219	1.54779	1.87509	2.92533	2.5832	2.86299	3.62624	2.8813	3.84156	0.920956	1.56529e-08
chr3	ENSG00000242479	RP11-383G6.4	142168944	142170991	2048	0.395752	0.44183	0.449	0.143926	0.124157	0.135514	0.137653	0.0927512	0.101954	-1.70711	3.3598e-07
chr6	ENSG00000246982	RP1-179N16.6	36114475	36164982	1463	0.0992822	0.0512036	0.0510908	0.299575	0.100898	0.155622	0.288987	0.284753	0.29558	1.92461	0.000119405
chr14	ENSG00000257126	RP11-966I7.1	29198289	29234483	874	4.99214	4.63282	4.23991	2.00492	2.09145	2.12371	2.37461	1.66051	2.00377	-1.07707	8.93468e-08
chr11	ENSG00000166689	PLEKHA7	16799842	17035990	9575	1.94844	1.45422	2.02848	3.63159	3.4476	3.55168	4.24138	4.06591	4.77444	1.22983	1.72594e-11
chr14	ENSG00000126785	RHOJ	63670832	63759937	3793	0.0625062	0.0455955	0.0650579	0.107625	0.134105	0.157632	0.153639	0.135732	0.123888	1.34014	8.19176e-05
chr5	ENSG00000112992	NNT	43602794	43707507	8245	5.49208	4.96842	5.15034	2.1293	2.29392	2.49786	2.55167	2.25119	2.56415	-1.02647	5.00292e-11
chr14	ENSG00000186369	LINC00643	62584197	62596352	2871	0.0213091	0.0180699	0.0286478	0.0895184	0.0800064	0.0867653	0.0883867	0.068307	0.119498	2.06178	5.23643e-05
chr9	ENSG00000164970	FAM219A	34398182	34458568	3782	3.96552	2.91593	4.18965	1.17733	1.3276	1.18756	1.58808	1.59949	1.64482	-1.27461	1.71919e-11
chr12	ENSG00000205323	SARNP	56146247	56211540	3396	19.2521	23.0432	18.119	30.5761	34.5141	38.231	29.7025	37.6731	30.0608	0.827932	2.23897e-06
chr2	ENSG00000231536	AC123886.2	111368493	111369981	747	0	0.0462538	0.109995	0.394259	0.373017	0.437843	0.603319	0.598303	0.339129	3.19424	2.50342e-06
chr22	ENSG00000244486	SCARF2	20778874	20792146	3602	5.15305	4.55799	6.57872	7.12724	6.55279	7.13552	8.77285	11.424	11.4491	0.776481	1.15535e-05
chr5	ENSG00000169067	ACTBL2	56775846	56778636	2791	0.0109598	0.0185877	0.0321477	0.0541667	0.0617241	0.112202	0.097654	0.0768515	0.0427555	1.93397	0.00110901
chr17	ENSG00000178404	DDC8	76866992	76899299	2758	6.93459	4.41617	6.68265	10.0969	9.52997	10.3738	13.0207	13.1188	15.5247	1.0929	4.97889e-09
chr17	ENSG00000141574	SECTM1	80278900	80291950	2961	0.831629	0.554827	0.93433	0.17615	0.124675	0.151432	0.155532	0.273205	0.246847	-1.92546	6.52757e-10
chr3	ENSG00000156990	RPUSD3	9879533	9886286	5348	7.15941	5.95712	7.15807	3.13409	3.28623	3.62042	3.82115	4.50995	4.38249	-0.736354	7.6396e-08
chr21	ENSG00000235609	AF127936.7	16191164	16254296	7034	0.428441	0.346716	0.367871	0.628796	0.7209	0.764091	0.688257	0.835708	0.671316	1.02097	4.06012e-08
chr1	ENSG00000120937	NPPB	11917521	11918988	694	0.264171	0.190828	0.0860971	0.631046	0.566771	0.63514	0.581689	0.864453	0.697776	1.96632	5.45604e-06
chr6	ENSG00000189367	KIAA0408	127761488	127780536	7229	2.26219	2.00345	2.13838	0.80637	0.784315	0.969974	0.934971	1.08366	1.02367	-1.09521	5.38048e-11
chr19	ENSG00000227500	SCAMP4	1905213	1926016	6933	7.54294	5.11434	7.96834	2.02837	1.78235	1.83383	2.75787	3.02638	3.14616	-1.40469	7.09545e-11
chr6	ENSG00000146278	PNRC1	89790470	89794879	2992	5.33938	3.86668	4.46332	6.71279	5.91692	7.46701	7.25626	8.83226	7.48078	0.780487	2.76475e-07
chr8	ENSG00000175445	LPL	19759228	19824769	4382	4.19936	3.6416	4.52228	1.16108	1.29564	1.19393	1.55516	1.56796	1.71243	-1.44742	2.32175e-13
chr1	ENSG00000173406	DAB1	57460451	59012406	7846	0.300266	0.291733	0.24497	0.0539638	0.0376487	0.0616975	0.046727	0.0500007	0.0579981	-2.33996	1.71577e-12
chr19	ENSG00000268583	CTC-453G23.8	48707340	48716411	566	1.40317	1.1797	1.76769	0.840186	0.332886	0.539943	0.829076	0.637924	0.76319	-1.03883	0.000802114
chr11	ENSG00000162129	CLPB	72003469	72145692	4232	14.2282	11.2302	14.5282	6.47021	6.2076	6.72613	7.70484	7.82939	8.91846	-0.767123	3.04013e-08
chr1	ENSG00000142623	PADI1	17531621	17572500	5061	0.00906751	0.0159479	0.0147762	0.047802	0.0405293	0.0717316	0.0538621	0.0460216	0.0471645	2.00908	9.36733e-05
chr17	ENSG00000267601	RP11-323N12.5	76851560	76851926	367	77.5182	54.0435	80.1018	118.439	106.594	114.476	155.997	151.565	186.359	1.07491	1.21965e-08
chr17	ENSG00000213417	KRTAP2-4	39221369	39222131	763	0.580756	0.633992	0.949646	0.19795	0.290016	0.270251	0.344566	0.328996	0.283199	-1.23792	0.000249487
chr1	ENSG00000225630	MTND2P28	565020	566063	1044	1165.88	791.96	1152.28	2006.62	1924.16	1994.15	2139.88	2190.91	2325.27	1.12676	3.55302e-10
chr12	ENSG00000127329	PTPRB	70910630	71031220	13562	1.27584	1.20828	1.44708	1.73501	1.6633	1.71497	1.92984	1.56304	1.95391	0.528013	7.50166e-05
chr10	ENSG00000269926	RP11-442H21.2	74034673	74035738	847	1.93053	1.45518	1.46418	4.29803	3.10642	3.61863	4.03564	4.93047	4.41667	1.43385	1.34053e-09
chr5	ENSG00000248699	CTD-2313D3.1	15450810	15451920	1111	0.0412767	0.77783	0.0470844	0.0340003	0.0664184	0.0448183	0.0591835	0.0496178	0.0536751	-2.50745	0.00127394
chr19	ENSG00000130529	TRPM4	49660998	49715093	6604	1.66898	1.31128	1.88889	0.834589	0.708195	0.767484	1.05191	1.12401	1.12054	-0.69896	1.09299e-05
chr3	ENSG00000161217	PCYT1A	195941093	196014828	7978	7.60393	7.14014	7.2847	3.22407	3.19554	3.41932	3.58559	3.43831	3.84496	-0.990547	4.22011e-11
chr19	ENSG00000198683	AC012615.1	1925185	1926009	824	17.7479	11.0713	17.8606	4.11538	3.84953	3.25349	5.58405	6.7176	6.34849	-1.54428	2.49894e-10
chr22	ENSG00000100307	CBX7	39516172	39548679	7461	0.687901	0.640615	0.751778	0.363795	0.362919	0.289101	0.377984	0.434611	0.443931	-0.775109	3.11008e-06
chr14	ENSG00000244270	RPL32P29	50044110	50044512	403	10.5471	12.703	10.3494	15.8533	18.3628	21.9054	15.1731	20.1519	15.5126	0.766205	5.54193e-05
chr10	ENSG00000156515	HK1	71029740	71161638	6166	17.8193	12.9277	17.9733	8.44696	7.63284	8.30652	10.9201	11.6915	12.3242	-0.618947	1.81804e-05
chr17	ENSG00000213218	CSH2	61949372	61951126	1755	1.22852	0.8702	1.18414	0.482294	0.523413	0.421669	0.679965	0.534154	0.48436	-0.964116	1.19866e-05
chr8	ENSG00000164938	TP53INP1	95938200	95961639	5685	0.335005	0.247446	0.30124	0.64366	0.617715	0.653621	0.810208	0.632894	0.671816	1.29718	1.58717e-09
chr22	ENSG00000188677	PARVB	44395091	44568829	7330	2.38024	1.98293	2.25992	0.451782	0.513807	0.587563	0.593779	0.69158	0.716468	-1.80126	3.17271e-15
chr11	ENSG00000166483	WEE1	9595228	9615004	9239	4.45088	3.97651	4.46191	6.14836	6.06774	7.17134	7.70453	8.13692	7.4786	0.82559	1.30854e-08
chr17	ENSG00000265287	RP11-192H23.6	26934981	26936748	1083	0.875087	0.718129	0.84871	0.19532	0.227113	0.144496	0.3556	0.164009	0.351017	-1.6824	1.58767e-06
chr21	ENSG00000269011	AL050303.1	15051621	15053459	1839	0.00415758	0.00626773	0	0.0369865	0.0535198	0.00386941	0.0204385	0.0599728	0.0851508	3.46396	0.00366497
chrX	ENSG00000076716	GPC4	132434131	132549518	5057	2.02214	1.32814	2.14128	3.05726	2.72248	3.04045	3.83281	4.32581	4.63463	1.07748	3.11127e-08
chr19	ENSG00000141985	SH3GL1	4360367	4400544	3685	10.9706	8.48051	10.6554	14.7274	14.2465	15.0468	18.074	21.5185	21.0871	0.89406	2.78753e-08
chr11	ENSG00000255561	FDXACB1	111744780	111751967	3551	1.74881	1.6169	1.63618	0.251204	0.32576	0.340752	0.341448	0.400419	0.36548	-2.2072	2.19241e-15
chr18	ENSG00000183287	CCBE1	57098172	57364612	6577	1.64094	1.47796	1.75678	0.621901	0.691141	0.643999	0.690336	0.654249	0.782605	-1.1537	4.99349e-11
chr1	ENSG00000225285	RP4-758J18.10	1365919	1369953	851	0.0269365	0.0203039	0.00877898	0.0710017	0.0963189	0.158773	0.099314	0.0863459	0.122596	2.5224	0.00284891
chr6	ENSG00000213073	RP11-288H12.3	160514114	160517244	3131	0.249136	0.171222	0.179111	0.345249	0.387785	0.256873	0.384234	0.342544	0.571712	1.03166	0.000144994
chr16	ENSG00000131653	TRAF7	2205699	2228130	4489	27.2553	19.6555	26.2239	12.1846	11.6936	11.9148	15.516	17.683	17.1965	-0.665142	3.71296e-06
chrX	ENSG00000077274	CAPN6	110488331	110513751	3568	0.141467	0.135716	0.188616	0.444929	0.319609	0.373042	0.292404	0.381335	0.472443	1.4001	6.57857e-07
chr10	ENSG00000168209	DDIT4	74033678	74035794	2058	1.29295	1.12302	1.06438	2.72132	1.98882	2.56572	2.49312	3.2603	2.96404	1.29704	1.19089e-09
chr14	ENSG00000053254	FOXN3	89591215	90085493	11033	0.856235	0.641224	0.748376	1.54742	1.42202	1.70798	1.79105	1.73794	1.91017	1.27534	5.82192e-12
chr8	ENSG00000156466	GDF6	97154562	97173020	3697	0.184112	0.165286	0.206308	0.335347	0.306241	0.284942	0.289831	0.290116	0.403507	0.884008	0.000185705
chr1	ENSG00000253304	TMEM200B	29445940	29450447	2639	4.63634	4.15873	4.30932	1.77871	1.91171	2.09007	2.24359	2.44526	2.35695	-0.934974	2.05886e-09
chr3	ENSG00000163491	NEK10	27151576	27410951	9590	0.268797	0.255519	0.303368	0.626789	0.694773	0.729713	0.585218	0.536288	0.652658	1.31788	1.9937e-09
chr6	ENSG00000118515	SGK1	134490384	134639250	9992	0.900265	0.820544	0.85403	1.54366	1.56194	1.55888	1.70102	1.82328	1.66792	1.03684	2.32267e-10
chr4	ENSG00000138741	TRPC3	122800182	122872909	4358	0.166723	0.222239	0.257388	0.126635	0.0847182	0.106167	0.0905878	0.0857912	0.0445014	-1.15451	0.000508227
chr1	ENSG00000186891	TNFRSF18	1138888	1142071	1370	0.0111597	0.0168237	0.0545564	0.110309	0.0837995	0.150599	0.219442	0.174392	0.174141	2.54664	9.95186e-05
chr16	ENSG00000261122	5S_rRNA	34977639	34990886	2154	0.0141995	0	0	0.0421068	0.0342725	0.0627724	0.0392647	0.0256033	0.0207726	3.1082	0.00505676
chr19	ENSG00000104889	RNASEH2A	12917394	12924452	2039	24.4949	19.026	23.022	9.61519	9.96832	10.2782	11.4664	13.9891	12.976	-0.863574	4.65664e-09
chr15	ENSG00000255571	LINC00925	89904810	89939471	5018	3.16271	2.37821	3.1415	1.61057	1.47482	1.59729	1.87135	1.86152	2.12572	-0.617945	5.32227e-06
chr6	ENSG00000204248	COL11A2	33130458	33160276	6740	0.31662	0.306236	0.34508	0.641638	0.752342	0.604135	0.654118	0.623878	0.80906	1.17774	7.40326e-09
chr15	ENSG00000260104	RP11-817O13.1	75541573	75541748	176	1.81524	0.032578	0.0845163	0	0	0	0.159351	0	0.0843032	-3.79896	0.00404881
chr7	ENSG00000004846	ABCB5	20654830	20816658	9257	0.00247892	0	0.00161583	0.0147019	0.0168418	0.0276852	0.019295	0.0291364	0.0177294	4.05798	2.09716e-06
chr20	ENSG00000125810	CD93	23059986	23066977	6708	0.0285063	0	0	0	0	0	0.00280272	0	0	-4.02452	0.0185909
chr2	ENSG00000116120	FARSB	223435255	223521056	3429	24.0048	22.6248	21.8786	9.62515	11.0989	12.1056	10.5091	11.5104	11.2848	-0.949722	6.50562e-10
chr18	ENSG00000134490	TMEM241	20777108	21017925	5193	2.14004	1.65973	1.84328	0.794893	0.748906	0.870431	0.905056	0.969039	1.03854	-0.981871	1.60102e-09
chr6	ENSG00000120254	MTHFD1L	151186685	151423023	4945	10.9135	9.14495	10.3848	5.73776	5.8387	6.35102	6.93249	7.33783	7.50156	-0.518462	2.5295e-05
chr16	ENSG00000188827	SLX4	3631182	3661599	8591	3.1394	2.17378	3.56487	1.36237	1.26075	1.42775	2.00356	1.92507	2.47045	-0.67007	0.000113997
chr15	ENSG00000128973	CLN6	68499330	68549549	4225	9.97789	7.87444	10.9275	3.6538	3.60412	3.6323	4.60742	4.49855	4.61491	-1.12414	1.59195e-11
chr8	ENSG00000198576	ARC	143692405	143696833	3991	5.17023	3.98528	5.26501	2.47194	2.30855	2.43269	2.75316	3.06374	3.34168	-0.716174	3.71919e-07
chr3	ENSG00000203644	AC083799.1	129565893	129566800	906	5.60884	5.18777	4.98096	2.61782	2.62387	2.63751	2.46704	3.36606	2.83791	-0.830542	9.62048e-07
chr20	ENSG00000101363	MANBAL	35918041	35945663	2045	23.664	18.8828	21.2254	10.6255	10.1838	11.1389	12.021	13.2289	13.4922	-0.751369	2.0333e-08
chr7	ENSG00000106004	HOXA5	27180671	27183287	1707	0.340396	0.327478	0.289028	0.814607	0.653434	0.808679	0.737606	1.0086	0.795007	1.4268	1.23283e-07
chr22	ENSG00000233521	RP5-1172A22.1	27617310	27620688	975	0.0313523	0.0059081	0	0.061981	0.0420408	0.0729479	0.0963291	0.106782	0.0229329	2.51033	0.0235837
chr5	ENSG00000197043	ANXA6	150480273	150537443	5427	35.5241	33.8362	35.4982	16.0177	15.368	17.0477	16.2105	18.9248	18.4308	-0.941555	2.09593e-10
chr10	ENSG00000272914	RP11-330O11.3	31120757	31122316	1560	0.0833115	0.0960436	0.0574992	0.00968825	0.0367999	0.00912199	0.0240915	0.011782	0.0191181	-2.01554	0.00543814
chr4	ENSG00000061918	GUCY1B3	156680144	156728743	3724	1.34311	1.30032	1.1847	0.653654	0.638885	0.605892	0.600701	0.678064	0.558812	-0.931771	2.91897e-07
chr5	ENSG00000271043	MTRNR2L2	79945819	79946855	1037	86.611	106.038	104.889	157.768	157.803	143.437	188.442	130.88	134.216	0.716662	3.34199e-05
chr11	ENSG00000259854	RP11-211G23.1	69229075	69231600	2424	0	0	0	0.0218275	0.00676814	0.0117439	0.027139	0.0151684	0.0369196	5.76727	0.0123483
chr12	ENSG00000120833	SOCS2	93963590	93977263	6776	0.926754	0.843207	0.911646	0.386062	0.345111	0.399216	0.34405	0.408885	0.389721	-1.13347	8.56398e-10
chr6	ENSG00000164442	CITED2	139693393	139695757	2086	32.6488	28.3287	29.9331	40.5294	37.3002	45.0278	48.9052	58.2124	51.3214	0.72362	5.24297e-07
chr19	ENSG00000268401	CTC-344H19.4	46530912	46533419	775	0.177447	0.104031	0.0385551	0	0.0105752	0	0.0121156	0.0158004	0.0384579	-2.86022	0.00598356
chr4	ENSG00000065882	TBC1D1	37892708	38140796	9027	7.04833	5.56192	6.8956	3.089	3.00149	3.18368	3.6678	3.72261	4.26759	-0.798849	1.05891e-08
chr2	ENSG00000229689	AC009237.8	96191093	96198153	4978	3.40169	2.83741	3.57535	1.28331	1.14055	1.40707	1.4011	1.47015	1.45351	-1.16347	1.14501e-11
chr7	ENSG00000189077	TMEM120A	75616155	75623977	2004	3.40337	2.89897	3.07022	1.08239	0.970029	1.24284	1.2098	1.28726	1.42147	-1.27873	5.17038e-11
chr7	ENSG00000105856	HBP1	106809406	106842974	6351	1.25251	1.65672	1.38596	2.54635	2.48827	2.84811	2.13433	2.52287	2.18469	0.874149	3.28189e-06
chr3	ENSG00000241288	RP11-379B18.5	125546081	125607918	4198	0.233197	0.200496	0.233351	0.041419	0.0371329	0.0491716	0.0403027	0.0248201	0.0461971	-2.37434	1.23153e-09
chr12	ENSG00000111271	ACAD10	112123857	112194903	8926	1.10289	0.868144	1.22162	0.249035	0.257397	0.228896	0.283305	0.251348	0.295859	-1.92186	4.22003e-15
chr19	ENSG00000269404	SPIB	50922195	50934570	4281	0.0357308	0.0565589	0.0524032	0.00353184	0.0114989	0	0.00439128	0.00859022	0.0156813	-2.62245	0.00019834
chr16	ENSG00000166501	PRKCB	23847322	24231932	10037	0.0121936	0.0011489	0	0.00150661	0	0	0	0	0	-3.55236	0.0375875
chr1	ENSG00000162482	AKR7A3	19609052	19615744	1710	0.134131	0.417897	0.17049	0.0972279	0.0575549	0.116512	0.0879179	0.132572	0.0784892	-1.28347	0.00453097
chr1	ENSG00000158887	MPZ	161274525	161279762	2154	0.0496981	0.136465	0.0312377	0.224569	0.186595	0.161887	0.279216	0.341377	0.169643	1.65707	0.000522739
chr2	ENSG00000272913	RP11-440D17.3	96190857	96192450	1594	6.98808	6.1206	7.70478	2.60273	2.33071	2.89699	3.01798	3.49	3.22757	-1.14596	1.13487e-10
chr14	ENSG00000126775	ATG14	55833110	55878576	5052	5.17769	6.33917	5.51688	8.44011	9.07686	9.82641	8.27046	7.91646	8.57561	0.710916	1.07511e-05
chr11	ENSG00000256508	RP11-554A11.6	68779751	68785915	2137	0.540291	0.560988	0.661207	0.109641	0.172725	0.149854	0.202282	0.126167	0.181461	-1.81598	9.38036e-09
chr7	ENSG00000128510	CPA4	129932974	129964020	3958	0.200959	0.158759	0.324957	0.429749	0.408349	0.375857	0.531949	0.371643	0.380674	0.982975	0.000120759
chr9	ENSG00000171097	CCBL1	131595221	131644773	3602	1.60091	1.38756	1.57565	0.386164	0.428198	0.316168	0.409678	0.37093	0.428641	-1.86115	1.46879e-13
chr2	ENSG00000196872	KIAA1211L	99410309	99552722	4705	0.0406394	0.0477871	0.0238409	0.096409	0.0767276	0.102877	0.107882	0.099006	0.166466	1.58933	4.93838e-05
chr3	ENSG00000185112	FAM43A	194406622	194409762	3141	0.343298	0.247757	0.280905	0.464482	0.467517	0.505314	0.532625	0.776563	0.728987	1.09404	3.76914e-06
chr4	ENSG00000248641	HMGA1P2	73964539	73964862	324	7.8618	5.76631	10.6557	2.18707	1.84328	3.37365	1.99606	4.50832	5.3718	-1.22802	3.71456e-05
chr15	ENSG00000166415	WDR72	53805938	54055075	8572	0.00713865	0.00201784	0.00697976	0.0149946	0.0210591	0.0191011	0.00877333	0.0193077	0.0208865	1.83776	0.00417938
chr5	ENSG00000112874	NUDT12	102884556	102898494	4304	3.18437	4.42954	3.06137	1.24008	1.2829	1.47521	1.2208	1.20617	1.10916	-1.41134	3.36004e-10
chr2	ENSG00000115363	EVA1A	75696428	75796848	2744	5.3062	4.68867	5.85568	2.67482	2.60093	2.50811	2.65098	3.3076	2.98433	-0.820113	3.26503e-08
chr12	ENSG00000197653	DNAH10	124247042	124420753	16432	0.110329	0.0842156	0.108784	0.160593	0.135333	0.144275	0.174498	0.173102	0.198859	0.804731	1.38442e-05
chr17	ENSG00000132470	ITGB4	73717408	73753899	6761	0.159515	0.0801587	0.129418	0.204642	0.157768	0.20321	0.321177	0.233908	0.271424	1.02663	7.88212e-05
chr5	ENSG00000250722	SEPP1	42799982	42887494	5688	0.00268938	0	0.00788858	0.0252543	0.0129825	0.00375446	0.0330523	0.028018	0.0196717	2.65879	0.00558262
chr12	ENSG00000151164	RAD9B	110939460	110969891	3178	1.66042	1.79574	1.4517	0.199805	0.273632	0.257555	0.322362	0.183203	0.25816	-2.63025	7.79117e-15
chr1	ENSG00000123843	C4BPB	207262187	207273338	3219	0	0.0143262	0	0.117417	0.170754	0.150354	0.172268	0.140889	0.136705	4.74469	5.14713e-09
chr19	ENSG00000130511	SSBP4	18529674	18545372	2974	9.03595	6.72575	8.19623	3.16955	3.50598	3.64721	4.21892	5.24652	4.9555	-0.856937	5.83719e-08
chr2	ENSG00000142327	RNPEPL1	241505221	241520789	7767	3.53151	2.28633	3.28633	1.49131	1.22652	1.25658	1.63029	1.93908	2.13894	-0.810065	1.53682e-06
chr15	ENSG00000069974	RAB27A	55495164	55611311	5603	2.43805	2.025	2.14487	0.742135	0.815658	0.86519	0.907625	0.88939	1.03179	-1.23194	5.60472e-12
chr8	ENSG00000019549	SNAI2	49830249	49834299	2282	1.89322	1.63164	1.96575	2.76897	2.33646	2.90651	3.31922	3.58489	3.07518	0.811106	7.17223e-07
chr6	ENSG00000186470	BTN3A2	26365387	26378546	6748	0.519141	0.498966	0.49207	0.240889	0.165368	0.251073	0.225675	0.167139	0.185719	-1.18399	2.02128e-07
chr8	ENSG00000253746	RP11-527N22.2	37262957	37264242	578	6.18338	5.89578	5.80031	3.12131	3.2457	3.234	3.55609	2.93293	3.14412	-0.794095	6.8343e-06
chrX	ENSG00000133169	BEX1	102317579	102319168	864	40.7614	39.1842	39.9234	61.9533	64.8635	65.7153	64.323	80.5832	65.94	0.8497	1.7562e-08
chr16	ENSG00000169189	NSMCE1	27236312	27280115	3770	3.67182	3.32431	3.51075	0.579508	0.702905	0.708006	0.728004	0.840493	0.670704	-2.21201	4.94023e-17
chr1	ENSG00000203705	TATDN3	212965170	212989968	3788	1.17101	1.22205	1.11929	0.371199	0.41151	0.437818	0.493783	0.495104	0.366248	-1.3526	5.22113e-10
chr3	ENSG00000269028	MTRNR2L12	96335981	96337000	1020	107.504	138.634	138.129	200.855	195.12	177.923	244.187	166.654	167.814	0.68272	0.000112186
chr12	ENSG00000134545	KLRC1	10594863	10607284	2698	0.00566873	0	0	0.0112066	0.0152026	0.0184653	0.0522511	0.027257	0.0221144	3.64509	0.00383206
chr18	ENSG00000081923	ATP8B1	55313658	55470333	6652	1.07281	0.966396	1.15911	1.79466	1.86379	1.97443	2.09288	1.94431	2.30677	1.00512	8.57057e-10
chr5	ENSG00000156463	SH3RF2	145316142	145461354	7232	0.0243259	0.0167417	0.0268868	0.102453	0.0896313	0.10434	0.107886	0.112728	0.134095	2.36908	1.32323e-09
chr11	ENSG00000173432	SAA1	18287721	18291524	765	0.0599213	0.0301113	0.0292938	0.325764	0.310685	0.223072	0.220928	0.424177	0.25324	2.97632	4.54703e-06
chr8	ENSG00000272159	RP11-350N15.6	38265566	38266260	695	31.2923	32.8663	30.4776	16.2641	17.0612	19.2109	17.0339	19.9948	18.9737	-0.706787	3.87798e-07
chr22	ENSG00000198832	SELM	31500758	31516055	3187	0.283154	0.224286	0.23462	0.524194	0.537996	0.658819	0.61931	0.957659	0.662301	1.51484	1.55009e-08
chr1	ENSG00000117525	F3	94994781	95007356	2875	183.511	142.245	191.541	88.3396	89.2285	97.2177	130.49	124.291	135.512	-0.542282	0.000106853
chr13	ENSG00000088387	DOCK9	99445741	99738879	10061	3.96411	3.44362	4.10112	6.977	6.41046	7.36453	7.09567	6.09095	7.80489	0.965099	3.12892e-09
chr17	ENSG00000182459	TEX19	80317123	80321652	1936	12.097	13.5927	13.0788	5.38335	4.5671	5.25249	4.7227	5.94382	5.29615	-1.21891	2.11338e-11
chr11	ENSG00000021762	OSBPL5	3108346	3187969	7466	1.02143	0.853324	1.09987	0.292664	0.397845	0.30321	0.389063	0.431857	0.372692	-1.34102	5.71466e-11
chr20	ENSG00000101246	ARFRP1	62329996	62339377	7610	5.91814	4.37152	6.69349	8.00876	7.98641	7.13094	11.2534	10.7758	12.5955	0.861809	1.24196e-06
chr16	ENSG00000140682	TGFB1I1	31482906	31489281	5403	3.97362	2.89169	4.02635	1.11102	0.882291	1.01842	1.23002	1.38289	1.56424	-1.49989	1.62141e-12
chr11	ENSG00000196323	ZBTB44	130096572	130184581	10801	3.14582	2.66536	2.6908	3.48753	3.68307	4.29147	4.03155	4.01931	3.9839	0.570063	1.17233e-05
chr11	ENSG00000149573	MPZL2	118124118	118135251	4753	0.0112641	0.00363882	0.00314669	0.0270401	0.0189882	0.0149763	0.0474635	0.0103165	0.0219713	2.0465	0.0125749
chr8	ENSG00000254090	MTND2P32	32872779	32874561	1038	0.00736281	0.00554986	0.00719893	0.0727784	0.102678	0.0205574	0.0361953	0.053104	0.0287231	2.93451	0.0135199
chr13	ENSG00000121390	PSPC1	20248896	20357142	3202	11.6433	12.3463	12.1665	15.2013	16.9713	17.3958	16.0061	17.4787	16.5895	0.561504	2.51087e-05
chr17	ENSG00000035862	TIMP2	76849059	76921469	5633	33.4988	22.5535	33.9082	48.8825	45.2559	48.7006	65.5984	71.6146	75.6863	1.0809	1.89485e-08
chr8	ENSG00000186583	SPATC1	145086582	145101933	1954	0.0665213	0.0206466	0.133907	0.174054	0.146917	0.14203	0.192363	0.185014	0.206079	1.38757	0.00359295
chr5	ENSG00000083720	OXCT1	41730167	41870621	4194	12.0795	13.2481	11.7839	6.37921	6.88396	7.89702	6.77955	6.75896	6.92195	-0.736492	4.75254e-07
chr17	ENSG00000005243	COPZ2	46103533	46115392	1847	2.23952	1.64752	1.82945	0.413273	0.577288	0.481582	0.656289	0.796176	0.71863	-1.55137	4.28468e-10
chr17	ENSG00000212725	KRTAP2-1	39202793	39203568	776	0.19691	0.230059	0.279165	0.0583913	0.0633696	0.0458154	0.121	0.0552302	0.105623	-1.57465	0.00470091
chr1	ENSG00000230896	RP11-767N6.7	46160356	46162747	598	1.44315	0.962656	1.02393	0.504953	0.383603	0.451668	0.486567	0.317274	0.460853	-1.28498	6.16383e-05
chr6	ENSG00000161912	ADCY10P1	41068761	41108571	5739	1.33941	1.22057	1.48291	0.770659	0.889261	0.721894	0.853362	0.569266	0.89556	-0.676944	8.48098e-05
chr1	ENSG00000117143	UAP1	162531323	162569627	3405	117.759	147.556	115.353	72.7728	84.5212	90.121	74.3636	83.6463	74.8887	-0.570205	0.000214791
chr2	ENSG00000115468	EFHD1	233470767	233547491	3052	0.626429	0.43252	0.590437	1.2706	1.23647	1.31061	1.52435	1.78314	1.53469	1.49918	6.61083e-11
chr12	ENSG00000139292	LGR5	71833550	71980090	5251	0.00873948	0.00548963	0.00284832	0.0244761	0.0171877	0.0433798	0.0196913	0.00700368	0.0127851	1.9567	0.0195532
chr14	ENSG00000129521	EGLN3	34393437	34931980	7359	0.204761	0.186465	0.218496	0.285618	0.287669	0.397582	0.41388	0.451462	0.410549	0.975033	1.81524e-06
chr13	ENSG00000134901	KDELC1	103436631	103451357	2367	4.7263	5.66891	4.62427	7.46588	7.89447	8.65309	7.37289	8.20946	7.47974	0.742817	4.08095e-06
chr12	ENSG00000177169	ULK1	132379196	132407712	7608	2.86433	1.99157	2.8517	3.34805	2.89472	3.1402	4.15287	4.63599	4.66437	0.666034	2.15107e-05
chr2	ENSG00000230499	AC108463.1	111953540	111964071	412	7.74257	6.65988	7.89623	16.3318	18.0421	17.6183	19.714	17.0112	21.5335	1.40721	9.17843e-12
chr3	ENSG00000240006	RP11-200A1.1	134032418	134040013	294	0.492709	0.215015	0.507098	0.845882	1.19618	0.917115	1.05172	1.51705	1.26455	1.61146	0.000225528
chr6	ENSG00000255330	SOGA3	127759551	127840146	11464	2.32935	2.12747	2.20052	0.850153	0.829584	0.958817	0.90286	1.02078	0.979377	-1.16489	3.10994e-12
chr1	ENSG00000159176	CSRP1	201452658	201478584	10318	8.50992	6.37541	8.54739	3.23234	3.06019	3.28353	3.88405	4.51638	4.3251	-0.97192	8.17492e-10
chr6	ENSG00000198663	C6orf89	36839646	36896740	7340	7.88547	6.43398	8.09306	3.43319	3.43078	3.47887	4.09828	4.16637	4.43727	-0.859572	1.3456e-09
chr1	ENSG00000142619	PADI3	17575593	17610728	3189	0	0.0090381	0	0.0189635	0.0102901	0.0178551	0.0176835	0.019218	0.025727	2.38854	0.0395852
chr21	ENSG00000154734	ADAMTS1	28208066	28217728	7063	28.5487	23.2669	33.1482	16.7997	15.7761	16.233	20.905	19.6466	22.4776	-0.504185	0.000120355
chr1	ENSG00000134242	PTPN22	114356433	114414381	4503	0.0917179	0.0973001	0.0747305	0.238401	0.298811	0.308247	0.235878	0.223226	0.22197	1.62858	2.40332e-07
chr15	ENSG00000184508	HDDC3	91474148	91475799	1652	4.01241	2.99653	3.78736	0.420856	0.481559	0.646072	0.597206	0.623069	0.686054	-2.53928	3.12718e-16
chr17	ENSG00000109063	MYH3	10531843	10560626	6686	0.157873	0.128485	0.225945	0.0701098	0.0773144	0.0574943	0.0998239	0.0568408	0.0859106	-1.09396	8.3549e-05
chr2	ENSG00000171848	RRM2	10262455	10271545	4954	51.1459	41.0019	48.7591	12.0666	13.2378	12.7537	15.9668	15.2775	16.8023	-1.6117	1.64356e-15
chr20	ENSG00000089063	TMEM230	5080486	5093749	2038	39.139	33.4158	35.7991	17.4597	17.4551	19.0196	20.3389	23.5391	21.4458	-0.763775	1.53744e-08
chr9	ENSG00000119509	INVS	102861538	103063282	6241	1.81996	1.31917	1.75549	0.51243	0.391781	0.398074	0.447342	0.387948	0.491253	-1.78419	1.18912e-13
chr1	ENSG00000049249	TNFRSF9	7979907	8000926	2284	0.318051	0.360868	0.428814	0.853791	0.851164	1.10613	0.884626	1.07318	0.904443	1.45425	1.16624e-08
chr17	ENSG00000125458	NT5C	73126320	73127890	1571	26.9792	28.0136	28.5104	13.7236	14.027	14.7376	14.4973	18.692	16.9957	-0.756971	6.24577e-08
chr7	ENSG00000157680	DGKI	137065783	137531838	15547	0.0142686	0.0155766	0.0173185	0.0491207	0.0612258	0.0457918	0.0417236	0.0327268	0.0398282	1.62257	7.07194e-06
chr11	ENSG00000137691	C11orf70	101918174	101955291	2647	0.569124	0.8558	0.6186	0.262717	0.300611	0.328023	0.259186	0.252353	0.202863	-1.25816	3.28517e-06
chr7	ENSG00000157224	CLDN12	90013035	90142716	6765	6.62446	7.4299	6.93579	10.378	11.2519	11.956	10.99	10.4743	10.3113	0.73885	1.49601e-06
chr9	ENSG00000272896	RP11-216L13.17	139685831	139695047	735	25.9225	27.6328	23.9025	11.7432	13.5137	14.7521	12.0587	13.4606	12.6307	-0.888021	4.43481e-08
chr20	ENSG00000215529	EFCAB8	31446729	31549006	3216	0.354319	0.240188	0.295281	0.0940215	0.104588	0.0951655	0.163661	0.064793	0.136832	-1.33842	2.05352e-05
chr1	ENSG00000143612	C1orf43	154179182	154193104	2582	43.0625	44.9964	41.1803	15.3136	17.1752	18.4098	15.5895	19.0349	16.3948	-1.244	6.40626e-12
chr3	ENSG00000168374	ARF4	57557090	57583947	2595	62.0807	57.8408	56.7402	87.4108	92.7547	100.905	92.7569	108.09	95.2205	0.8086	4.78157e-08
chr8	ENSG00000147416	ATP6V1B2	20054878	20084330	7816	8.16765	8.4064	8.32554	12.8404	13.8606	15.1648	13.7339	14.7025	14.9875	0.874328	8.87395e-09
chr20	ENSG00000124120	TTPAL	43104526	43123244	7044	7.69556	5.673	7.31725	2.63183	2.71177	2.79735	3.86478	3.60872	4.14079	-0.970208	3.23814e-09
chr13	ENSG00000150457	LATS2	21547171	21635686	5739	6.62641	4.80492	6.49456	11.029	9.67036	11.6731	13.2738	13.0675	15.1569	1.14419	1.5548e-10
chrMT	ENSG00000198763	MT-ND2	4470	5511	1042	496.008	336.259	498.063	881.512	828.088	852.304	863.192	1031.11	1030.05	1.15371	2.98906e-10
chr15	ENSG00000172379	ARNT2	80696692	80890278	7741	0.0227266	0.0230891	0.0106273	0.111345	0.127198	0.106676	0.131153	0.147285	0.162862	2.86141	7.52442e-11
chr12	ENSG00000235602	POU5F1P3	8286368	8287447	1080	0.00707674	0.00533424	0.0345962	0.104926	0.167012	0.0395174	0.191339	0.113424	0.138036	3.07402	0.000398114
chr9	ENSG00000126882	FAM78A	134133463	134151934	5499	0.785859	0.752766	0.96556	1.27311	1.16083	1.17411	1.29744	1.87261	1.58984	0.834993	2.32127e-06
chr17	ENSG00000167524	SGK494	26934982	26941218	4663	0.967726	0.636717	0.965431	0.301559	0.318472	0.206081	0.441462	0.244486	0.446306	-1.29149	2.82454e-07
chr16	ENSG00000159708	LRRC36	67360701	67419106	4017	0.255125	0.249711	0.275509	0.0357571	0.0980352	0.038983	0.0538177	0.0411959	0.0668467	-2.12857	4.04665e-08
chr6	ENSG00000112394	SLC16A10	111408781	111552397	11159	0.068548	0.0521861	0.0449049	0.0833411	0.0985352	0.0708143	0.112888	0.09064	0.100949	0.846974	0.000784473
chr6	ENSG00000008083	JARID2	15246527	15522252	6490	7.11843	5.63039	7.45434	7.71195	7.3631	7.76795	9.25543	8.70235	10.3217	0.440271	0.000803407
chr6	ENSG00000236013	RP3-332B22.1	140388572	140414858	2058	0	0.0112022	0	0.0183625	0.0239136	0.0380363	0.0456616	0.0119098	0.0326117	2.66818	0.0282042
chr12	ENSG00000111348	ARHGDIB	15094951	15114662	2102	6.77692	5.09728	6.45537	7.19851	7.09814	7.61399	7.84594	8.57345	8.11362	0.448425	0.00116563
chr14	ENSG00000125375	ATP5S	50779044	50802276	3664	5.86949	5.45951	5.41436	1.77643	2.39138	2.40497	2.2754	2.75833	2.43673	-1.15671	5.62878e-11
chr12	ENSG00000151065	DCP1B	2055220	2113701	3571	2.12879	2.0534	2.43739	0.711289	0.574354	0.679681	0.697496	0.679647	0.574392	-1.65139	6.88482e-13
chr10	ENSG00000067057	PFKP	3108525	3179904	4827	82.8027	65.7333	84.6314	23.0045	21.1125	23.347	27.2685	27.8377	32.424	-1.49138	4.03766e-14
chr6	ENSG00000214338	SOGA3	127759551	127840500	12397	2.16393	1.97295	2.04035	0.786785	0.767154	0.888959	0.834917	0.945445	0.909286	-1.16754	2.96835e-12
chr1	ENSG00000010803	SCMH1	41492872	41707826	4447	5.31954	4.07194	5.31549	0.737807	0.763812	0.61145	0.767272	0.61471	0.825254	-2.65869	2.04719e-18
chr1	ENSG00000162592	CCDC27	3668962	3688209	2318	0.00329882	0.00248655	0	0.00978225	0.0176938	0.00614033	0.00810843	0.0132181	0.00965179	2.3361	0.163463
chr11	ENSG00000064201	TSPAN32	2323227	2339430	3793	0.00604899	0.0030397	0	0.0119584	0.0173039	0.0150126	0.0371707	0.0129268	0.00786593	2.47776	0.0257198
chr17	ENSG00000005100	DHX33	5344232	5372380	5872	9.49569	8.06086	9.59	5.06515	5.33491	5.49526	6.13121	5.8435	6.87012	-0.544603	8.07367e-06
chr19	ENSG00000229292	RFPL4AL1	56280507	56284545	908	0.176732	0.145902	0.0822848	0.457527	0.415284	0.63443	0.362002	0.627219	0.492464	1.97481	5.53765e-06
chr5	ENSG00000183876	ARSI	149675906	149718870	3269	0.87261	0.862301	0.999579	1.50771	1.51579	1.62207	1.67908	2.08664	2.15611	1.0423	1.68315e-08
chr15	ENSG00000259627	RP11-244F12.2	63362224	63364110	691	29.6823	26.1734	26.4275	40.4091	43.2495	45.0846	44.862	57.5138	47.827	0.859351	1.66983e-08
chr4	ENSG00000163624	CDS1	85504132	85572491	4461	0.120013	0.134401	0.115665	0.235561	0.329211	0.33987	0.313953	0.316008	0.279238	1.38243	3.43067e-07
chr3	ENSG00000223358	EHHADH-AS1	184880659	184909743	1632	0.341976	0.346049	0.384748	0.0416749	0.030152	0.0566787	0.0806026	0.0412959	0.0593943	-2.70367	7.0456e-09
chr20	ENSG00000101333	PLCB4	9049410	9461889	6900	27.8473	28.6427	27.1701	8.00545	8.92105	8.98604	8.96713	6.94429	9.00792	-1.61704	5.3444e-14
chr11	ENSG00000204397	CARD16	104912053	104972158	1688	0.0407635	0.0341404	0.00442847	0.120879	0.116609	0.139106	0.0445315	0.174225	0.110433	2.22111	0.00087089
chr9	ENSG00000175854	SWI5	131037658	131051269	1649	7.82614	6.84269	7.51142	2.12185	1.64625	2.07119	2.02279	2.77919	2.17947	-1.68969	9.95247e-14
chr7	ENSG00000250990	AC073635.5	76875657	76887440	570	0.0133975	0.0302958	0.0130993	0.225129	0.186835	0.174564	0.197584	0.171784	0.574916	3.64901	4.17239e-05
chr15	ENSG00000137872	SEMA6D	47476298	48066420	8560	0.0893582	0.0397398	0.0917378	0.129841	0.101609	0.115599	0.108722	0.114576	0.13421	0.80773	0.00327451
chr8	ENSG00000159167	STC1	23699428	23712320	4149	0.114288	0.123663	0.10814	0.28789	0.320345	0.336256	0.305839	0.280676	0.300231	1.49633	8.33679e-08
chrX	ENSG00000009694	TENM1	123509753	124097666	12896	0.0136426	0.00760078	0.0144989	0.029902	0.0197253	0.0231858	0.0225985	0.0147358	0.0225613	1.02168	0.0209924
chr10	ENSG00000165887	ANKRD2	99332198	99343641	1509	0.0911915	0.0687375	0.133743	0.275425	0.206518	0.188602	0.1183	0.288258	0.217402	1.26847	0.00371452
chr5	ENSG00000196963	PCDHB16	140560980	140565793	4814	0.0254204	0.0311369	0.0124273	0.081663	0.0494257	0.063582	0.0917717	0.104404	0.0821234	1.8273	5.45337e-05
chr11	ENSG00000255823	MTRNR2L8	10529434	10530723	1290	32.2471	41.5076	40.8978	61.1436	60.2224	54.465	73.5024	50.6733	52.6015	0.718363	4.01709e-05
chr8	ENSG00000254349	RP11-758M4.1	75512010	75735548	2906	0.00789469	0	0.00257299	0.0156072	0.0169378	0.0269408	0.0258733	0.0126534	0.0230986	2.6261	0.0191361
chr12	ENSG00000139329	LUM	91496406	91505608	3008	0.137287	0.210799	0.181461	0.449831	0.709091	0.598633	0.46868	0.446192	0.562848	1.69472	8.97697e-08
chr6	ENSG00000226979	LTA	31539831	31542101	1737	0.0264095	0.046449	0.0344289	0.182733	0.179426	0.167956	0.156876	0.208114	0.180296	2.37477	2.55959e-06
chr13	ENSG00000178695	KCTD12	77454312	77460540	6229	4.5077	3.91517	4.38936	2.08037	1.93633	2.38619	2.42664	2.39416	2.56159	-0.794851	9.65958e-09
chr5	ENSG00000055163	CYFIP2	156693089	156822606	10509	0.44837	0.333579	0.411347	0.143175	0.138204	0.166646	0.206641	0.176159	0.210124	-1.0977	1.92565e-08
chr11	ENSG00000183801	OLFML1	7506619	7532608	3436	0.0445153	0.00671086	0.0239385	0.0946035	0.0955062	0.0476443	0.0273544	0.0802662	0.0542685	1.59567	0.010907
chr4	ENSG00000197465	GYPE	144792020	144826716	2004	1.02635	0.862789	0.805792	0.128228	0.241484	0.127835	0.103161	0.122305	0.0855857	-2.6222	9.14857e-11
chr21	ENSG00000142197	DOPEY2	37529080	37666572	9030	0.942797	0.652549	0.82988	0.344968	0.321676	0.355552	0.37686	0.422235	0.441983	-0.993262	6.01366e-09
chr1	ENSG00000117600	LPPR4	99729509	99775146	5540	0.00828365	0.0156099	0.0202482	0.0327523	0.0251774	0.0346927	0.0373286	0.0697031	0.0350084	1.48315	0.00568051
chr12	ENSG00000257859	CASC18	106097981	106137840	2586	0.0325278	0.0111448	0.00289126	0.0379984	0.0380659	0.0577943	0.0690501	0.0521346	0.0259558	1.70129	0.024821
chr19	ENSG00000160396	HIPK4	40885178	40896094	2452	0.056135	0.0728722	0.109771	0.0184957	0.0133818	0.0290245	0.0536584	0.00499842	0.0243321	-1.66739	0.00857479
chr11	ENSG00000173338	KCNK7	65360326	65363467	1563	0.0586953	0.0516166	0.11956	0.198228	0.246611	0.245821	0.300567	0.403739	0.286221	1.97679	7.39521e-06
chr19	ENSG00000221878	PSG7	43428286	43441330	4793	0.0143616	0.0156366	0.0343248	0.0599382	0.0787428	0.0653457	0.107863	0.0933522	0.0824832	2.01724	1.11622e-05
chr8	ENSG00000197858	GPAA1	145137493	145141119	3269	39.2791	29.9443	42.3483	21.2953	19.364	20.1464	25.9769	29.5635	29.4874	-0.516441	0.000193668
chr15	ENSG00000058335	RASGRF1	79252289	79383115	8683	0.754072	0.51594	0.570193	0.200275	0.18144	0.199227	0.232769	0.200493	0.24228	-1.44415	2.74e-11
chr12	ENSG00000248593	DSTNP2	6993846	6994950	1105	5.22217	4.13443	5.43731	2.48182	2.50049	2.65863	3.23025	3.4034	2.92767	-0.679827	1.16596e-05
chr19	ENSG00000007080	CCDC124	18043825	18054800	1660	36.2095	25.1239	33.2376	14.923	13.8436	15.3967	18.5714	23.0569	23.5908	-0.694254	7.80193e-06
chr15	ENSG00000138614	VWA9	65871091	65903627	4210	7.78439	7.76418	7.54896	4.86993	5.06491	5.64877	5.17753	5.27598	4.82979	-0.479573	0.000183342
chr17	ENSG00000125398	SOX9	70117161	70122561	3935	2.45281	1.97191	2.51223	2.97203	2.73546	3.2831	3.5973	3.89702	3.89154	0.653791	3.89513e-06
chr8	ENSG00000167632	TRAPPC9	140742586	141468678	34988	0.77748	0.51979	0.755258	0.173973	0.152452	0.165433	0.207172	0.228479	0.253961	-1.69526	8.73946e-14
chr12	ENSG00000272849	RP11-347I19.8	122235417	122239878	572	1.08141	0.795006	1.16177	1.33286	2.14826	1.42891	1.80487	1.21969	1.66664	0.771925	0.005364
chr1	ENSG00000094975	SUCO	172501489	172580971	7835	4.92034	5.19012	4.83851	7.24419	7.74557	8.41354	7.90196	7.20865	7.84359	0.732434	6.85025e-07
chr2	ENSG00000084710	EFR3B	25264999	25378243	6828	0.341666	0.25416	0.351586	0.0885831	0.0721016	0.102172	0.128036	0.0969542	0.0950495	-1.5964	1.74177e-09
chr7	ENSG00000186480	INSIG1	155089486	155101945	3650	11.4257	10.9814	11.4725	17.9567	17.6557	20.5382	19.2979	22.1362	21.1176	0.90625	1.94898e-09
chr2	ENSG00000075340	ADD2	70834750	70995357	12673	9.66717	6.67989	9.08728	3.16392	3.17921	3.30875	3.94421	3.80536	4.57752	-1.10777	4.39308e-11
chr12	ENSG00000257839	RP11-290L1.2	76426438	76427677	779	0.0882687	0.0591416	0.163019	0.378084	0.420839	0.410753	0.253123	0.448002	0.468694	2.06553	3.47009e-05
chr1	ENSG00000238164	RP3-395M20.8	2481359	2488470	6137	0.0162023	0.0103339	0.00853011	0.0505097	0.0294135	0.0324783	0.0628007	0.0369551	0.0364655	1.91466	0.000247017
chr5	ENSG00000271334	CTD-2078B5.2	39520533	39524810	599	0.0637496	0.0768841	0	0.289864	0.355609	0.367852	0.282052	0.408704	0.136782	2.71858	0.000306172
chr4	ENSG00000248049	UBA6-AS1	68566998	68946670	5575	2.34465	2.36712	2.30051	0.901814	1.01108	1.11724	1.04876	1.09506	1.13866	-1.05553	2.09561e-10
chr7	ENSG00000127946	HIP1	75162621	75368280	8953	3.52082	2.62491	3.54521	0.523592	0.452752	0.461978	0.542851	0.523774	0.639096	-2.51872	8.00463e-19
chrMT	ENSG00000210082	MT-RNR2	1671	3229	1559	771.895	1037.28	1074.56	1519.16	1496.97	1287.53	1837.85	1208.48	1266.26	0.677535	0.000343386
chr17	ENSG00000005884	ITGA3	48133332	48167845	9802	39.1878	31.4821	45.8601	20.6347	19.5235	19.5086	26.2611	29.2469	30.6912	-0.58169	8.75128e-05
chr11	ENSG00000182919	C11orf54	93474757	93497915	6269	3.74567	3.39541	3.43207	1.20239	1.36773	1.4546	1.51597	1.46762	1.44814	-1.22264	1.82348e-12
chr6	ENSG00000170542	SERPINB9	2887500	2903514	4118	0.20801	0.155392	0.194301	0.359818	0.298848	0.468425	0.48846	0.479252	0.402114	1.26688	3.92032e-07
chr12	ENSG00000179715	PCED1B	47473386	47630443	2616	0.0263086	0.0286443	0.0314393	0.0635678	0.0470369	0.0625729	0.0682586	0.0632499	0.065571	1.18183	0.037947
chr6	ENSG00000124588	NQO2	2988221	3019996	2451	6.60791	6.14493	6.96111	3.01604	3.09914	3.04591	3.2745	3.80285	3.61784	-0.8912	2.03841e-09
chr12	ENSG00000205810	KLRC3	10564911	10573194	1193	0.019221	0.024147	0.0062644	0.0506645	0.027492	0.107332	0.055119	0.0975549	0.0249944	1.89226	0.0500314
chr1	ENSG00000160072	ATAD3B	1407143	1433228	7748	5.18586	4.15898	5.13125	2.14291	2.00049	1.94324	2.80875	2.52849	3.09063	-0.900808	1.11137e-08
chr20	ENSG00000130684	ZNF337	25654851	25677477	3823	3.17081	2.53935	3.30757	1.41584	1.19962	1.23254	1.60547	1.24407	1.54914	-1.02415	2.55408e-09
chr19	ENSG00000133247	SUV420H2	55851221	55859488	4775	0.800875	0.591602	0.844127	1.30461	1.2337	1.19407	1.55514	1.69566	1.61995	1.04704	1.3902e-08
chr4	ENSG00000052802	MSMO1	166248775	166264312	2892	31.8876	36.2084	31.6846	64.5186	68.1982	79.599	67.7262	79.8646	68.8187	1.19791	2.27074e-10
chr1	ENSG00000227742	CALR4P	52027538	52060569	946	0.0161562	0.0121781	0	0.0718639	0.0519939	0.0826999	0.0397116	0.0517893	0.0787839	2.69269	0.0128961
chr2	ENSG00000143797	MBOAT2	8992820	9143942	8798	12.117	10.2069	11.5353	6.37315	6.87268	6.98377	8.01374	7.37423	7.99926	-0.533546	1.18205e-05
chr1	ENSG00000081237	PTPRC	198607801	198726545	8507	0.0710327	0.00677751	0	0	0.00192909	0.00167365	0.00221009	0.00144113	0.00964612	-3.0136	0.00392117
chr8	ENSG00000104549	SQLE	126010739	126034525	4305	41.7194	39.1134	45.3159	57.0129	58.0411	65.7904	66.764	77.7966	73.0074	0.754854	1.21753e-07
chr1	ENSG00000122477	LRRC39	100614409	100643771	1506	4.0458	4.56484	3.92597	1.6157	2.06929	2.11654	1.80298	1.70045	1.55455	-1.10747	4.8971e-08
chr5	ENSG00000187372	PCDHB13	140593509	140596993	3485	0.100946	0.0777443	0.111573	0.238607	0.24718	0.196068	0.320942	0.362276	0.333876	1.64778	2.07386e-07
chr14	ENSG00000150526	MIA2	39699435	39722859	2940	0.0208091	0.00392133	0.00508649	0.0462802	0.041855	0.0266293	0.0511484	0.0479438	0.0253684	2.13684	0.00521948
chr2	ENSG00000115459	ELMOD3	85581517	85618875	7258	1.6124	1.41794	1.54663	0.635435	0.734831	0.548274	0.821145	0.729687	0.775993	-1.01021	3.06139e-09
chr19	ENSG00000012124	CD22	35810164	35838258	5839	0.16898	0.117498	0.142165	0.0517923	0.0365352	0.037793	0.0354174	0.0293931	0.0600444	-1.65891	1.20157e-06
chr9	ENSG00000187210	GCNT1	79034752	79122332	6477	1.06046	1.0922	1.18811	0.573137	0.528258	0.647346	0.661807	0.564034	0.659935	-0.781438	6.36936e-07
chr13	ENSG00000126218	F10	113777128	113803843	2356	0.168773	0.134555	0.152323	0.259862	0.271573	0.232591	0.247309	0.327726	0.386178	1.0204	0.000392896
chr12	ENSG00000139044	B4GALNT3	569530	672675	6357	0.626868	0.424447	0.601151	0.689804	0.702149	0.782743	0.900542	1.08572	0.98101	0.741048	1.60262e-05
chr14	ENSG00000211899	IGHM	106320349	106322323	1461	0	0.1341	0	0	0	0	0	0	0.0204127	-3.55924	0.0231649
chr1	ENSG00000134375	TIMM17A	201924619	201939789	3513	13.6976	15.6038	12.5563	17.4603	20.8569	21.9426	18.2951	21.5913	17.4334	0.587194	0.000180537
chr10	ENSG00000138180	CEP55	95256389	95288849	3271	33.534	40.3836	31.8344	19.1815	22.9939	23.5329	19.9442	19.3753	20.0977	-0.659926	2.61494e-05
chr22	ENSG00000100302	RASD2	35936915	35950048	3412	0.150175	0.126714	0.11396	0.217124	0.199569	0.150196	0.261695	0.231715	0.222973	0.808319	0.00436432
chr7	ENSG00000006652	IFRD1	112063023	112121072	6481	6.98433	8.59965	6.83119	4.28713	5.44264	5.10418	5.05477	4.69202	4.97121	-0.508429	0.000449409
chr4	ENSG00000137462	TLR2	154622652	154626851	4200	0.0400617	0.0329425	0.0338286	0.0845986	0.072277	0.057622	0.0917569	0.0817213	0.0603829	1.16751	0.00383086
chr16	ENSG00000215131	C16orf90	3543484	3545480	963	0.0317426	0	0	0.0313762	0.0681026	0.0812415	0.0292585	0.076314	0.131571	2.82548	0.0168054
chr2	ENSG00000223922	ASS1P2	39037574	39038796	1223	0.0374998	0.0282662	0.042776	0.0741341	0.107273	0.023267	0.107536	0.135233	0.0914318	1.39716	0.0618018
chrX	ENSG00000125351	UPF3B	118967985	118986961	2531	7.84332	9.12088	7.55649	9.7149	10.527	11.6328	10.6345	10.2031	10.543	0.461914	0.0010734
chr4	ENSG00000273097	RP11-219C20.3	165991760	165992156	397	0.211431	0.217323	0.451036	0	0.041238	0.160998	0	0	0.0374916	-2.66304	0.00781631
chr5	ENSG00000164265	SCGB3A2	147250245	147261754	1075	4.01694	2.80277	3.79546	1.62337	1.47196	1.40939	2.14946	1.54403	2.41298	-0.900311	5.53171e-06
chr19	ENSG00000214049	UCA1	15939771	15947130	2299	47.8954	41.2717	44.4911	26.7552	27.5948	28.1569	28.2583	28.3472	32.5422	-0.53655	1.03788e-05
chr9	ENSG00000064218	DMRT3	976964	991731	2387	0.0800875	0.0555382	0.0751727	0.205825	0.127151	0.214665	0.204728	0.236186	0.296809	1.71051	8.54821e-06
chr12	ENSG00000111199	TRPV4	110220890	110271212	3765	0.318917	0.267951	0.307847	0.560199	0.525155	0.561485	0.781396	0.909979	0.911308	1.33661	4.64261e-08
chr14	ENSG00000087301	TXNDC16	52897308	53019240	4739	1.12974	1.02553	0.986246	1.34643	1.43005	1.44647	1.48761	1.38908	1.52837	0.55854	0.00019444
chr10	ENSG00000067082	KLF6	3818188	3827473	6139	37.5022	29.2598	36.2801	19.4584	18.7757	21.0785	23.7416	24.031	25.3644	-0.537144	1.16323e-05
chr11	ENSG00000248746	ACTN3	66313866	66330800	3517	0.0152216	0.00983452	0.0212612	0.0451379	0.0466536	0.0303569	0.0267246	0.0348525	0.0742266	1.58623	0.0102732
chr5	ENSG00000170089	RP11-423H2.1	177236408	177377733	3852	5.70222	5.44155	5.15017	3.09493	3.61651	3.70861	3.32098	4.1719	3.60359	-0.499983	0.000126273
chr2	ENSG00000227992	AC108463.2	111961541	111963792	347	15.0581	11.3835	11.9073	31.268	31.7643	32.5093	36.175	34.8984	38.5691	1.52324	3.21195e-13
chr5	ENSG00000164403	SHROOM1	132157833	132166590	4329	1.46286	1.06803	1.63413	0.560577	0.587523	0.557409	0.653561	0.758886	0.785714	-0.988664	4.60318e-08
chr1	ENSG00000163191	S100A11	152004982	152020383	680	167.513	115.877	133.657	70.9976	71.4352	78.0764	87.9841	102.698	90.4174	-0.631286	3.36252e-06
chr20	ENSG00000125848	FLRT3	14303634	14318262	5190	0.0560004	0.0411006	0.0374633	0.0917714	0.0774633	0.117953	0.079691	0.0968418	0.0646769	1.08756	0.00241062
chr17	ENSG00000188878	FBF1	73905655	73937221	6731	2.30908	1.71996	2.51212	0.650358	0.661922	0.590136	0.801632	0.800469	0.869988	-1.47769	7.28207e-13
chr10	ENSG00000213390	ARHGAP19	98978996	99052413	6161	6.50159	6.47938	6.53046	4.05695	4.57996	4.61244	4.56965	3.51796	4.74626	-0.478741	0.000498023
chr7	ENSG00000106077	ABHD11	73150424	73153197	2289	5.06768	4.09937	5.17046	2.40719	2.29348	2.1297	2.76304	3.10543	3.16678	-0.755363	5.59744e-07
chr3	ENSG00000072858	SIDT1	113251143	113348425	8072	0.00379039	0.0049999	0.00741205	0.0131133	0.00609912	0.0220479	0.0128105	0.0106315	0.0120142	1.32961	0.0757749
chr14	ENSG00000269940	RP11-73M18.7	104160897	104161507	611	16.8124	14.3404	16.8049	8.63662	8.68909	8.24816	10.8151	11.61	10.5573	-0.614249	1.07369e-05
chr19	ENSG00000011243	AKAP8L	15490859	15529952	5081	7.30675	6.47093	8.142	11.9169	11.57	12.5302	13.9398	17.2891	15.365	1.00957	1.34998e-09
chr1	ENSG00000237505	RP11-76N22.2	89003196	89150887	3593	0.00851414	0.00802213	0.00832464	0.0231437	0.0251169	0.025753	0.0287754	0.0068231	0.024911	1.4978	0.0825055
chr19	ENSG00000011600	TYROBP	36395303	36399197	907	0.219052	0	0	0.00832784	0	0	0.0207086	0.00675171	0	-3.30026	0.036319
chr3	ENSG00000177311	ZBTB38	141043055	141168634	13706	5.98345	5.58962	5.60745	3.67299	3.52155	4.21511	3.6161	3.19342	3.75845	-0.538481	7.91102e-05
chr3	ENSG00000196639	HRH1	11178779	11305243	5546	3.94565	3.45438	3.99672	1.4041	1.35219	1.39904	1.58136	1.66222	1.7835	-1.21337	1.3888e-12
chr17	ENSG00000261898	RP11-314A20.5	4635051	4635666	480	6.74341	7.75635	6.73327	2.51532	2.11557	2.56073	3.04921	3.07165	2.17155	-1.36464	3.88133e-09
chr6	ENSG00000111859	NEDD9	11183531	11382581	10359	3.89439	3.02119	3.6597	4.19834	3.62316	4.478	4.52934	4.74053	5.24275	0.444334	0.000725098
chr3	ENSG00000223797	ENTPD3-AS1	40355293	40494820	2961	0.836795	0.731983	0.565648	0.214443	0.260432	0.249983	0.225362	0.31046	0.299743	-1.35304	3.7719e-08
chr13	ENSG00000136098	NEK3	52706775	52733996	4272	4.19826	4.88105	4.16433	1.96961	2.29694	2.50598	2.24207	2.22238	2.27858	-0.876582	4.96914e-08
chr17	ENSG00000182557	SPNS3	4336983	4391503	2684	0.0740778	0.0386568	0.0278573	0.0957531	0.122255	0.17501	0.0665299	0.0799141	0.0805826	1.27257	0.0127085
chr20	ENSG00000101096	NFATC2	50003494	50179370	8286	0.344326	0.24841	0.312293	0.500036	0.484242	0.506894	0.6081	0.582207	0.640118	0.980244	4.61939e-08
chr2	ENSG00000115112	TFCP2L1	121974163	122042783	9372	0.894522	0.730247	0.89935	1.83052	1.58384	1.78278	1.88977	1.86867	2.2041	1.24729	1.14325e-11
chr10	ENSG00000165644	COMTD1	76993727	76995788	1580	3.9774	4.3147	4.48024	1.96097	1.64543	2.19761	1.897	2.24516	2.31234	-0.96453	2.99591e-08
chr14	ENSG00000176438	SYNE3	95883831	95942173	7936	0.994677	0.790443	1.04416	0.289624	0.300876	0.292431	0.393268	0.384656	0.392923	-1.36271	1.25503e-11
chrX	ENSG00000241607	RP11-357K9.2	37300776	37301321	546	0.447529	0.0843336	0.328176	1.05062	0.975162	1.06731	1.16877	1.71476	1.81406	2.32996	5.3346e-07
chr17	ENSG00000262133	RP11-676J12.6	781142	783333	585	0.0522181	0.00984012	0.0382919	0	0	0	0	0	0	-4.37902	0.576611
chr19	ENSG00000268983	AC005253.4	18679316	18680185	432	62.6484	42.8145	57.0391	25.4617	23.8042	25.3712	29.4862	34.1499	33.031	-0.820178	4.8076e-08
chrMT	ENSG00000210144	MT-TY	5826	5891	66	417.551	305.7	456.596	547.714	529.249	567.877	654.753	680.034	704.214	0.74693	3.41403e-07
chr2	ENSG00000115085	ZAP70	98330023	98356325	5111	0.00299294	0	0.00585265	0.0325424	0.0288957	0.00974921	0.0183915	0.0167895	0.0291895	3.06544	0.000970936
chr14	ENSG00000100814	CCNB1IP1	20779527	20801471	3680	16.5448	16.1789	15.1219	6.99676	7.7159	8.29956	8.75042	9.49479	8.67695	-0.844358	3.70181e-09
chr15	ENSG00000166710	B2M	45003675	45011075	3151	3.60897	3.8436	2.67437	6.2902	6.60258	7.131	5.70307	6.89299	5.36603	1.0072	3.31953e-07
chr21	ENSG00000232884	AF127936.3	16119083	16126184	1863	0	0.00309351	0	0.0121701	0.0132077	0.0190979	0	0.00657785	0.020013	2.96463	0.134143
chr1	ENSG00000121900	TMEM54	33360195	33367039	1417	40.9148	28.7462	37.4828	18.7015	18.0621	19.5968	22.8678	29.105	27.5072	-0.559813	8.41177e-05
chr6	ENSG00000272341	RP1-151F17.2	16764577	16767114	2538	0.126545	0.152163	0.135512	0.375254	0.36523	0.409404	0.39251	0.268016	0.405512	1.50587	1.23976e-06
chr22	ENSG00000128262	POM121L9P	24647796	24661493	5137	0.0134001	0.0112229	0.0160133	0.0338495	0.0319438	0.0374138	0.0585549	0.0560794	0.0624399	1.86531	0.000247017
chr3	ENSG00000206384	COL6A6	130279178	130396999	9733	0.0062872	0.00888583	0.00998931	0.0489404	0.0480545	0.0351085	0.063747	0.029601	0.0314253	2.42312	1.88888e-06
chr7	ENSG00000075213	SEMA3A	83585093	84122040	9371	0.0261202	0.0498369	0.0422987	0.0669675	0.079682	0.085084	0.0782474	0.0549474	0.0469686	0.879214	0.0119725
chr8	ENSG00000260588	RP11-930P14.2	41685683	41687452	1770	2.72565	2.19777	2.62275	0.666076	0.806272	0.824134	0.790997	0.837716	1.09111	-1.4879	3.45009e-11
chr10	ENSG00000119953	SMNDC1	112050488	112064709	5417	8.30651	7.78101	7.00065	11.6984	11.999	14.1225	13.1725	14.8681	13.2265	0.8739	1.41792e-08
chr7	ENSG00000075142	SRI	87834433	87856308	4237	26.9842	21.8516	23.7045	12.0509	13.5198	14.3873	15.6599	18.14	16.0396	-0.594201	3.84001e-06
chr7	ENSG00000237286	AC004906.3	2983669	2986725	969	1.96375	1.68828	2.0974	0.350799	0.397628	0.469754	0.600935	0.511933	0.676859	-1.8417	3.22963e-10
chr7	ENSG00000229660	RP5-1142J19.1	157074230	157075380	565	0.500085	0.356574	0.726825	0.173678	0.159488	0.150948	0.282384	0.162471	0.131817	-1.46832	0.00140876
chr12	ENSG00000135473	PAN2	56710007	56727837	7288	1.58058	1.16054	1.55463	0.541528	0.538159	0.482527	0.655244	0.470999	0.557848	-1.29442	6.61083e-11
chr16	ENSG00000070915	SLC12A3	56899119	56949762	6180	0	0.00186582	0.00363033	0.0122337	0.00796606	0.0138224	0.0182528	0.0218205	0.0301765	3.20368	0.000626749
chr12	ENSG00000257767	RP11-162P23.2	112191694	112229222	784	6.3441	5.26681	6.76507	1.18482	0.878134	1.29697	1.34139	1.50726	1.41613	-2.1657	2.45424e-14
chr19	ENSG00000105483	CARD8	48684027	48759203	12894	1.2654	1.05086	1.28364	0.64563	0.598852	0.633293	0.802008	0.657508	0.854568	-0.681288	1.35727e-06
chr10	ENSG00000234163	RP11-479G22.6	33312296	33312575	280	0.0544481	0.0205207	0.186327	0	0	0.025337	0	0	0	-3.42804	0.0580848
chr12	ENSG00000111275	ALDH2	112204691	112247782	2169	5.84146	4.89472	5.69421	1.00358	0.949216	1.086	1.16547	1.44647	1.38902	-2.12464	1.88764e-16
chr2	ENSG00000115694	STK25	242432089	242449145	7581	17.8031	14.2774	17.7019	9.73683	8.98891	9.45789	10.8798	11.9708	12.0011	-0.559157	6.08974e-06
chr9	ENSG00000231632	RP11-82L18.4	91624949	91625393	445	0.137219	0.258579	0.100624	0.372997	0.386398	0.271379	0.779963	0.426115	0.552035	1.49823	0.00755772
chr20	ENSG00000101276	SLC52A3	740724	749131	3445	0.110998	0.0635867	0.0955039	0.291846	0.254812	0.262392	0.392875	0.366481	0.521782	2.0557	8.05419e-09
chr11	ENSG00000205867	KRTAP5-2	1618409	1619524	1116	0.0273946	0.0412985	0.0334811	0.121853	0.161629	0.0764875	0.0925863	0.142699	0.113549	1.84763	0.00435631
chr9	ENSG00000240240	RP11-146D12.2	42409989	42474239	2248	0.129257	0.123069	0.156312	0.0739693	0.0510845	0.0316572	0.0250824	0.027259	0.0364914	-1.6087	0.000984119
chr12	ENSG00000139219	COL2A1	48366748	48398269	6596	0.0127557	0.00174816	0.00453521	0.0366793	0.0211472	0.018347	0.0384791	0.0390304	0.0384521	2.47934	0.000158817
chr1	ENSG00000224081	LINC01057	95104017	95285837	2357	8.49995	5.16963	7.34329	3.1042	3.13916	3.20961	4.15462	5.16859	4.64483	-0.741276	9.09512e-06
chr13	ENSG00000198542	ITGBL1	102104966	102375456	3990	0.314355	0.278852	0.253009	0.399778	0.427693	0.554806	0.598356	0.428571	0.525306	0.888182	3.66446e-05
chr5	ENSG00000152377	SPOCK1	136310987	136934068	6174	0.219278	0.1933	0.287075	0.363695	0.426598	0.41277	0.433926	0.422934	0.506249	0.978406	1.42847e-06
chr8	ENSG00000264448	MIR378D2	94927962	94928910	949	0.0161052	0.0121396	0.0157467	0.0159193	0.0431914	0.0749443	0.0692758	0.0774386	0.0471211	1.93137	0.0736548
chr13	ENSG00000133110	POSTN	38136720	38172981	5464	0.00279962	0	0	0.00138366	0.00750811	0.00260557	0.00688141	0.0112179	0.00819122	2.73812	0.0823926
chr7	ENSG00000165131	C7orf34	142636440	142637955	923	0.115908	0.0936089	0.194278	0.4501	0.275322	0.755121	0.488401	0.610402	0.597513	2.08778	4.57913e-06
chr11	ENSG00000033327	GAB2	77926343	78129394	6771	5.43924	4.12037	5.57553	2.96125	2.95197	3.0079	3.50551	2.97113	4.05983	-0.533537	4.72144e-05
chr1	ENSG00000170385	SLC30A1	211744910	211752084	5474	3.07116	3.04588	3.07111	1.31622	1.37148	1.69313	1.5266	1.55867	1.63389	-0.916868	2.81315e-09
chr2	ENSG00000125611	CHCHD5	113341817	113346852	3759	4.82598	3.9122	4.66884	1.99097	2.14981	2.16242	2.32293	2.92669	2.66884	-0.815591	3.3089e-08
chr11	ENSG00000134339	SAA2	18260770	18270190	2227	0.00343355	0.00517622	0.00671426	0.0746665	0.0957655	0.0639112	0.0337584	0.101809	0.0468814	3.76786	1.24721e-05
chr13	ENSG00000123171	CCDC70	52436117	52440366	1148	0.146474	0.110408	0.182273	0.329055	0.207123	0.216875	0.204563	0.330805	0.246747	0.925944	0.0306656
chr12	ENSG00000133639	BTG1	92536286	92539673	2622	8.64156	8.03722	8.48915	11.4449	11.6259	13.1673	13.1151	16.2274	13.5194	0.748325	1.74738e-07
chr15	ENSG00000259279	CTD-2033D15.1	39885781	39886432	281	16.9818	10.592	18.7523	19.4405	18.5953	15.1231	26.3715	22.9787	28.0707	0.600112	0.00166093
chr20	ENSG00000149596	JPH2	42740335	42816218	5943	0.444017	0.421026	0.504602	0.534304	0.545342	0.615668	0.550437	0.746723	0.684077	0.522874	0.00256971
chr6	ENSG00000124491	F13A1	6144318	6321246	4690	0.0342462	0	0	0	0	0	0.00400841	0	0	-3.77263	0.0328468
chr18	ENSG00000258609	LINC-ROR	54721813	54739350	2580	2.1785	1.23324	2.01699	0.758804	0.686779	0.725488	1.1693	0.874097	1.11869	-0.919985	6.03256e-06
chr2	ENSG00000144043	TEX261	71213068	71222075	4260	22.7955	18.0459	22.734	10.2786	10.4289	10.4381	12.8526	11.9201	13.8921	-0.764551	2.44258e-08
chr8	ENSG00000196922	ZNF252P	146198975	146228281	9148	5.13063	4.92175	4.67225	2.56629	2.82097	3.0015	2.76328	2.52687	2.96427	-0.72137	2.79272e-07
chr7	ENSG00000226380	MIR29A	130561495	130598069	6692	2.80144	2.33823	2.4083	1.1151	1.38428	1.33714	1.28952	1.01031	1.29865	-0.913349	5.09056e-08
chr3	ENSG00000162267	ITIH3	52828784	52843025	5921	0.00645893	0.00584226	0.0151564	0.0612902	0.0554297	0.0697304	0.0396898	0.0424439	0.0642524	2.71557	1.63875e-06
chr2	ENSG00000155749	ALS2CR12	202152994	202222121	2635	0.249581	0.159689	0.286589	0.111876	0.0778297	0.110739	0.0748999	0.0302342	0.0990627	-1.33754	0.000749181
chr8	ENSG00000046889	PREX2	68864353	69149265	12058	0.0139563	0.0196052	0.0105444	0.0652139	0.03947	0.0430997	0.0483379	0.0294861	0.0383591	1.653	7.3236e-05
chr1	ENSG00000184007	PTP4A2	32372022	32410457	6431	25.0408	23.769	23.1903	10.5172	11.1485	12.4252	12.274	13.2295	11.9615	-0.910694	6.28736e-10
chr4	ENSG00000068078	FGFR3	1795034	1810599	4834	2.14072	1.94516	2.59275	5.10003	4.81859	4.95361	5.99688	6.74298	6.49641	1.44869	1.2977e-12
chr19	ENSG00000167642	SPINT2	38734675	38783254	5199	13.7655	14.7096	15.0874	23.3656	22.4239	25.4954	21.8662	30.2378	24.351	0.858288	8.22024e-08
chr12	ENSG00000167535	CACNB3	49207577	49222724	7153	2.74282	1.95058	2.641	0.878355	0.793795	0.935495	1.09078	1.26742	1.2838	-1.13157	4.04528e-10
chr7	ENSG00000005020	SKAP2	26706681	27034858	5520	3.11347	2.72075	2.81792	1.04913	1.00777	1.21735	1.10178	1.18369	1.20676	-1.2525	2.0913e-12
chr8	ENSG00000154188	ANGPT1	108261721	108510283	7117	0.0365409	0.0850608	0.050439	0.227339	0.255945	0.220053	0.200767	0.181729	0.197055	1.95884	5.86862e-08
chr5	ENSG00000160867	FGFR4	176513887	176525145	4829	10.2728	7.41025	10.8355	4.83916	5.02916	5.06634	6.76223	7.11551	7.24458	-0.563046	6.64005e-05
chr17	ENSG00000108813	DLX4	48046334	48052321	3211	1.20275	0.741434	1.21091	1.64087	1.61726	1.65137	1.88795	2.13386	2.09052	0.916082	4.4055e-07
chr1	ENSG00000171793	CTPS1	41445007	41478235	5749	23.3344	18.8403	23.3926	7.0317	7.15738	7.3785	9.03546	8.28745	9.15542	-1.34803	6.80515e-14
chr14	ENSG00000269910	RP11-73M18.10	104160853	104161387	535	18.2543	15.4163	17.5828	9.22637	9.50775	8.87307	11.3838	12.4784	11.3444	-0.608446	1.27023e-05
chr4	ENSG00000251580	RP11-539L10.3	6672452	6675557	422	3.16487	3.59883	2.95297	4.5227	4.7337	4.72964	5.86774	5.08706	5.74996	0.743018	0.0001224
chr14	ENSG00000182809	CRIP2	105939299	105946499	4829	5.59254	4.15461	5.26985	2.58005	2.2971	2.69163	2.91784	4.01342	3.54506	-0.6374	1.86257e-05
chr7	ENSG00000004799	PDK4	95212811	95225803	4519	0.0524665	0.057408	0.0380604	0.0853198	0.067176	0.107111	0.0936012	0.123425	0.0676757	0.964601	0.00954745
chr15	ENSG00000047346	FAM214A	52873514	53002014	7755	0.834433	0.771716	0.707851	1.2528	1.40617	1.50638	1.46553	1.26943	1.56027	0.969849	1.32889e-08
chr12	ENSG00000181418	DDN	49388932	49393092	3749	2.59486	2.0851	2.6528	0.667444	0.555845	0.706275	0.81983	0.923671	1.01666	-1.54917	3.12443e-12
chr11	ENSG00000110013	SIAE	124503009	124565603	7911	1.89605	1.69885	1.65722	0.501754	0.533123	0.617306	0.603649	0.568735	0.653483	-1.49617	9.68885e-14
chr19	ENSG00000076826	CAMSAP3	7660788	7683190	4845	0.992947	0.813899	1.22861	1.64934	1.36491	1.71161	1.97308	2.40364	2.50645	1.02995	1.9337e-07
chr2	ENSG00000226479	TMEM185B	120978854	120980984	2131	44.9453	35.5823	50.737	20.1172	19.6691	19.3955	27.1027	25.8996	30.8722	-0.780394	3.92156e-07
chr13	ENSG00000186047	DLEU7	51285144	51418075	3656	0	0	0.00204531	0.00206773	0.00897606	0.00778749	0.00514177	0.0117347	0.0040803	3.04817	0.0908662
chrX	ENSG00000223511	RP13-297E16.4	1851477	1874878	747	0.0204544	0.00770897	0.00999958	0.202184	0.0548554	0.0475916	0.100553	0.122939	0.079795	3.02547	0.00340637
chr3	ENSG00000114638	UPK1B	118892364	118924000	2266	0.0134979	0.0152615	0.00989813	0.123415	0.0434391	0.0690929	0.078797	0.062198	0.128351	2.74196	5.62191e-05
chr9	ENSG00000212864	RNF208	140114707	140116033	1142	0.314565	0.242155	0.320652	0.482942	0.323085	0.305219	0.641587	0.707991	0.469974	0.837784	0.0145807
chr19	ENSG00000179262	RAD23A	13056669	13064456	2449	40.6634	27.5794	36.5161	19.0431	18.1578	19.5167	23.5964	27.7802	27.2336	-0.530853	0.000120093
chr4	ENSG00000118579	MED28	17616254	17635728	10982	4.80186	4.55929	4.68	6.56474	6.46318	7.0497	7.63061	7.94466	7.24753	0.709185	1.55483e-07
chr17	ENSG00000241241	KRTAP4-16P	39257754	39258461	708	1.54294	1.39888	1.76179	0.394615	0.428259	0.562347	0.702809	0.29399	0.463014	-1.63274	4.40015e-07
chr19	ENSG00000267192	AC006116.12	56898781	56899793	452	0.25331	0.280042	0.363252	1.50232	1.77533	1.98032	2.22072	1.84052	2.38813	2.78891	6.7486e-11
chr1	ENSG00000239887	C1orf226	162336698	162356600	4487	0.576133	0.422709	0.606641	1.0581	0.943513	1.1422	1.35328	1.46161	1.65907	1.34487	1.1537e-09
chr8	ENSG00000104689	TNFRSF10A	23047965	23082639	2951	3.31965	2.94762	3.33951	1.93653	1.69854	2.00182	2.2517	2.13905	2.23673	-0.5486	8.55079e-05
chr17	ENSG00000083457	ITGAE	3617922	3704537	6657	4.9912	4.93575	4.41951	2.05794	2.37267	2.34187	2.51212	2.7338	2.4283	-0.894856	2.32572e-09
chr20	ENSG00000088888	MAVS	3827487	3849280	4240	12.6736	9.41971	12.6278	2.26975	2.06272	2.2076	2.65359	3.0342	2.98363	-2.09011	2.67709e-17
chr12	ENSG00000167588	GPD1	50497602	50505102	3991	0.0287448	0.021667	0.0243577	0.054932	0.0308355	0.0535048	0.0353271	0.0460713	0.0579374	1.00507	0.0656883
chr1	ENSG00000182866	LCK	32716840	32751766	3337	0.0275013	0.0207297	0.0201669	0.129124	0.149967	0.147172	0.149278	0.220391	0.140813	2.86614	4.86848e-09
chr1	ENSG00000143367	TUFT1	151512781	151556059	4017	7.06164	5.59123	6.7723	8.62686	8.89057	9.37186	10.2534	11.8217	11.713	0.742335	1.26811e-07
chr3	ENSG00000113790	EHHADH	184908412	184999778	4700	1.27743	1.09169	1.25218	0.139942	0.137907	0.187799	0.139996	0.207351	0.161882	-2.78282	8.78064e-17
chr19	ENSG00000243137	PSG4	43696854	43711451	6274	0.0877764	0.0928123	0.0810548	0.144606	0.139933	0.125942	0.109375	0.105514	0.160512	0.682148	0.0135736
chr1	ENSG00000027869	SH2D2A	156776035	156786654	2512	1.73212	1.14041	1.43462	0.448344	0.313494	0.390975	0.456431	0.595247	0.463148	-1.58058	2.72907e-10
chr1	ENSG00000225315	RP11-293P20.2	24367325	24413289	454	1.51318	1.17861	1.51238	0.498572	0.631259	0.704147	0.619894	0.808425	1.00024	-0.875266	0.00417938
chr20	ENSG00000101384	JAG1	10618332	10654694	6292	0.178697	0.218997	0.267429	0.692122	0.691145	0.643749	1.06223	0.922555	1.05635	2.00966	6.56317e-12
chr4	ENSG00000249955	RP11-6E9.4	170902898	170914957	554	0.496213	0.477928	0.512123	0.0953725	0.147862	0.205253	0.13552	0.0773223	0.107544	-1.84121	0.000214754
chr15	ENSG00000140368	PSTPIP1	77285700	77329673	4468	0.0102707	0.00645145	0.0100421	0.00846014	0.0110177	0.023897	0.0210376	0.0260641	0.0450755	1.41987	0.0715559
chr17	ENSG00000184988	TMEM106A	41363854	41372061	3578	2.11394	1.49354	2.0857	0.604258	0.674119	0.501304	0.772312	0.758826	0.777561	-1.37307	8.51983e-11
chr14	ENSG00000260669	AL136419.6	24678852	24685193	3045	9.52603	9.50892	8.52576	3.63437	3.93615	4.10447	3.94156	4.60899	4.37951	-1.06843	5.06137e-11
chr2	ENSG00000163026	C2orf44	24252210	24272445	3847	4.82098	5.19238	4.65731	2.52711	2.57409	2.98443	2.70959	2.30374	2.72026	-0.792539	3.57891e-07
chr2	ENSG00000237651	C2orf74	61372243	61391964	976	11.6511	12.8665	9.99078	2.20581	2.39387	2.69631	2.4635	2.80487	2.26803	-2.12393	2.26648e-15
chr3	ENSG00000144935	TRPC1	142442916	142526730	4768	0.822904	0.937071	0.804588	0.264793	0.321785	0.313512	0.366685	0.300807	0.392676	-1.30221	1.49327e-09
chr14	ENSG00000119682	AREL1	75120140	75179818	7308	6.28931	4.8614	6.45019	3.45857	3.40762	3.3665	4.12652	3.52618	4.26581	-0.563288	9.30948e-06
chr11	ENSG00000167311	ART5	3659733	3663546	1691	0.0406912	0.0477118	0.0309443	0.0625671	0.130953	0.0420787	0.0833486	0.0760885	0.0970085	1.10435	0.085711
chr17	ENSG00000175061	FAM211A-AS1	16342136	16381992	3759	64.1884	52.6084	56.4716	31.8737	33.3755	36.9827	39.8448	44.9552	38.5563	-0.520002	2.77235e-05
chr8	ENSG00000085719	CPNE3	87497059	87573726	6792	13.4654	15.2668	12.0646	6.9294	7.42113	8.29148	6.96168	5.99248	7.01272	-0.837209	6.64981e-07
chr1	ENSG00000163463	KRTCAP2	155141884	155145951	3826	7.50803	5.45291	6.89335	2.78796	2.82194	2.6957	3.45901	3.73568	3.4877	-0.961814	8.99259e-10
chr22	ENSG00000100196	KDELR3	38864067	38879452	1929	10.373	11.3922	10.801	5.09336	4.80902	5.5851	4.7106	5.66362	4.99837	-0.979234	2.55459e-09
chr2	ENSG00000159399	HK2	75061108	75120486	6064	3.27819	2.74957	3.39392	1.44501	1.44102	1.50377	1.59666	1.64762	1.87105	-0.88597	1.66262e-09
chr11	ENSG00000254991	RP13-631K18.3	12088476	12094561	899	0.0169999	0.0640701	0.0249323	0.0504112	0.0638273	0.0791079	0.104464	0.149858	0.215535	1.6099	0.0509077
chr17	ENSG00000007314	SCN4A	62015914	62050278	8247	1.35692	0.968975	1.36118	0.623417	0.607916	0.589569	0.891385	0.835444	0.927177	-0.62228	6.91638e-05
chr2	ENSG00000169599	NFU1	69622882	69664760	2197	9.76605	9.81689	8.67753	2.17424	2.10573	2.30305	2.14298	2.53534	2.1724	-1.9742	2.33561e-16
chr5	ENSG00000251281	CTD-2066L21.2	33011428	33017713	425	1.49048	1.93564	1.36952	0.0532512	0.192638	0.0668517	0.154488	0.215865	0.175137	-3.38589	4.947e-10
chr19	ENSG00000182566	CLEC4G	7793843	7798792	1754	0	0.0262852	0	0	0	0	0	0	0	-4.25075	0.797666
chr2	ENSG00000128694	OSGEPL1	190611386	190627953	3583	0.951975	1.06831	0.957918	0.305927	0.32743	0.407238	0.354139	0.367765	0.355972	-1.39747	5.34995e-10
chr16	ENSG00000261327	RP11-863P13.3	88210904	88219696	1526	0.505989	0.234127	0.411456	1.09439	1.04796	1.24024	1.44074	1.60189	1.7736	1.94931	7.11752e-10
chr11	ENSG00000254735	HMGB1P42	120806811	120807363	553	0.0828515	0.041634	0	0	0	0	0	0.022132	0	-2.7876	0.15134
chr17	ENSG00000108823	SGCA	48241575	48253292	2452	0.0249489	0.00940287	0.0243936	0.049322	0.083636	0.101586	0.0958186	0.0924707	0.0882039	2.24192	0.000114456
chr8	ENSG00000132297	HHLA1	133073733	133123406	6143	1.69708	1.17222	1.7847	0.670754	0.698556	0.609533	0.997709	0.83018	1.09047	-0.827684	3.70637e-06
chr9	ENSG00000130045	NXNL2	91150016	91199189	2339	0.398844	0.189746	0.313252	0.471797	0.441881	0.362071	0.490175	0.463722	0.516519	0.730634	0.00394632
chrX	ENSG00000077713	SLC25A43	118533023	118588441	3115	3.92318	3.38095	3.72784	1.55553	1.66972	1.58571	1.74698	2.02057	1.92746	-0.970685	8.4231e-10
chr1	ENSG00000143303	RRNAD1	156698234	156706752	3169	2.69558	2.15009	2.75592	0.951769	0.903477	0.983733	1.18337	1.10814	1.24504	-1.15295	1.41869e-10
chr22	ENSG00000234409	AC006547.14	20135950	20138399	1427	1.49463	1.3164	1.7704	0.333603	0.362046	0.219375	0.30944	0.218948	0.292582	-2.29513	1.28316e-11
chr12	ENSG00000111358	GTF2H3	124118375	124147153	3907	15.9576	15.1786	15.8532	4.68832	5.34632	5.88451	5.98794	6.48979	6.12254	-1.34925	8.55436e-14
chr2	ENSG00000196208	GREB1	11674242	11782914	12320	0.666833	0.44133	0.611925	0.923039	0.87119	0.971369	1.1011	1.19466	1.334	0.998208	1.21787e-08
chr4	ENSG00000270681	RP11-372K14.2	152061143	152062255	1113	0.652375	0.693614	0.483427	1.4526	1.43648	1.96207	1.69636	1.60143	1.5002	1.48745	4.49662e-08
chr3	ENSG00000163898	LIPH	185224050	185270401	4122	0.0779282	0.0699286	0.05261	0.260431	0.165202	0.246936	0.241713	0.218577	0.327531	1.95044	2.71088e-08
chr18	ENSG00000212710	CTAGE1	19993564	19997878	4315	0.00354493	0	0.00173301	0.0262802	0.0152111	0.0164961	0.00435668	0.0170451	0.0103719	3.17991	0.00641309
chr4	ENSG00000168843	FSTL5	162305049	163085187	5355	0	0	0.00139651	0.00847088	0.00612873	0.00398789	0.00351072	0.00114461	0.00557195	3.13276	0.082465
chrMT	ENSG00000210049	MT-TF	577	647	71	483.966	451.935	498.438	641.272	641.35	556.821	776.295	463.794	543.087	0.446001	0.00805109
chr3	ENSG00000114270	COL7A1	48601506	48632700	11071	2.06242	1.55251	2.35767	3.11837	2.8113	2.2307	3.23524	2.0581	2.87733	0.567789	0.00132096
chr10	ENSG00000173267	SNCG	88718375	88723017	1247	1.5447	1.16897	1.28257	0.708907	0.604957	0.758751	0.670475	0.952987	0.795105	-0.723253	0.000646386
chr19	ENSG00000266964	FXYD1	35629712	35634013	1801	0.0764146	0.0223996	0.0830154	0.0167851	0.0227702	0.003951	0.0104348	0.00340208	0.0165612	-2.13418	0.0115385
chr19	ENSG00000198346	ZNF813	53970989	54006950	6285	1.45186	1.46313	1.32435	0.46674	0.463452	0.544795	0.556386	0.48471	0.504431	-1.39237	5.08575e-12
chr16	ENSG00000162065	TBC1D24	2525147	2555735	9103	4.22579	2.84705	4.16707	1.79573	1.72078	1.71033	2.20998	2.53667	2.60769	-0.736588	1.536e-06
chr1	ENSG00000162368	CMPK1	47799469	47844511	3844	46.6239	48.7009	43.5125	27.9438	29.9548	33.9635	30.6406	32.8387	29.8065	-0.486813	0.000177298
chr3	ENSG00000260633	RP11-375I20.6	134066130	134068075	1946	0.408626	0.435361	0.537831	0.978707	1.37827	0.939787	1.40036	1.26264	1.57494	1.5363	6.98898e-09
chr14	ENSG00000021645	NRXN3	78708734	80330762	11335	0	0.00203469	0.00131963	0.00867165	0.00723921	0.00628062	0.00580558	0.00486724	0.00197446	2.31822	0.0300911
chr2	ENSG00000132329	RAMP1	238767536	238820756	1234	0.910561	0.835765	0.987198	1.60418	1.39541	1.64301	1.90318	2.24373	1.51029	1.01312	3.73987e-06
chr10	ENSG00000151650	VENTX	135050908	135055433	2911	0.0210164	0	0	0.00259673	0	0	0	0	0	-3.10466	0.152591
chr17	ENSG00000167895	TMC8	76126851	76139049	5459	0.105082	0.0517489	0.106853	0.44733	0.37124	0.451176	0.535519	0.680424	0.691425	2.70802	1.72397e-12
chr6	ENSG00000204540	PSORS1C1	31082527	31107869	5781	1.0439	0.719043	0.935284	0.418495	0.418692	0.350937	0.398378	0.273553	0.39872	-1.13954	8.42006e-08
chr18	ENSG00000267150	RP11-411B10.2	14089934	14091018	1085	0.316987	0.392916	0.378806	0.536141	0.672529	0.537584	0.58869	0.513702	0.666391	0.777225	0.0103047
chr18	ENSG00000263753	LINC00667	5232875	5246507	6979	5.04371	4.34291	4.81036	2.39525	2.57007	2.7622	3.09529	3.16189	3.42792	-0.60968	1.335e-06
chr10	ENSG00000042286	AIFM2	71857979	71892690	5131	4.81476	3.89889	4.48461	2.11291	2.16832	2.31127	2.51897	2.88968	2.81889	-0.734049	7.56834e-08
chr3	ENSG00000269975	RP11-58B17.2	9540045	9541253	1209	2.35821	1.76325	2.3119	3.45587	3.50636	3.40687	4.00156	5.18311	5.11776	1.03855	9.14831e-08
chr1	ENSG00000254685	FPGT	74663896	74699770	4382	3.03869	3.75738	2.63999	1.80631	1.89666	2.21892	1.78468	1.70083	1.55072	-0.687347	0.000125955
chr8	ENSG00000172164	SNTB1	121547985	121825513	6747	0.37751	0.297373	0.364674	0.69476	0.769803	0.889436	0.883327	0.906683	0.786108	1.35204	9.94065e-11
chr8	ENSG00000226301	PDCL3P1	61299821	61300554	734	0.0104081	0.0549172	0.0203529	0.010288	0	0	0	0	0	-3.31507	0.0674531
chr5	ENSG00000164175	SLC45A2	33944721	33984835	3269	0.00467887	0.0123438	0.00457473	0.127184	0.0953645	0.0827367	0.0891295	0.088115	0.104954	3.7332	3.80661e-08
chr7	ENSG00000164619	BMPER	33944523	34195484	5889	1.13645	0.983895	1.14926	0.356901	0.402655	0.34692	0.446941	0.456929	0.469944	-1.30022	3.04014e-11
chr5	ENSG00000112902	SEMA5A	9035138	9546187	12097	0.024661	0.0166822	0.0247303	0.053753	0.0312029	0.0570848	0.0341937	0.0385123	0.0604366	1.17722	0.000824438
chr12	ENSG00000139625	MAP3K12	53874274	53893847	7150	3.38263	2.74406	3.53013	1.46137	1.53891	1.58703	1.77096	1.70003	1.8446	-0.860526	2.30501e-09
chr19	ENSG00000267053	CTD-3162L10.1	36795482	36803570	2674	0.2774	0.217719	0.201322	0.709525	0.650374	0.417867	0.579919	0.467527	0.705642	1.4473	6.32575e-07
chr1	ENSG00000143079	CTTNBP2NL	112938803	113006078	7404	7.72537	7.24896	7.52817	3.13189	3.02433	3.37381	3.43439	2.86865	3.39642	-1.12401	1.56954e-11
chr12	ENSG00000130038	EFCAB4B	3715799	3873985	12466	2.98279	2.49856	3.04299	1.73045	1.63904	1.77893	1.81519	1.81748	2.10952	-0.543532	1.05511e-05
chr8	ENSG00000227184	EPPK1	144939497	144952632	7997	0.124343	0.0749808	0.128122	0.142762	0.162116	0.154002	0.223347	0.357961	0.33209	1.16527	0.000116959
chr6	ENSG00000255633	MTRNR2L9	62284008	62284534	527	52.579	74.5798	73.6919	106.794	109.511	85.8545	141.756	82.0194	82.6344	0.6958	0.000799219
chr12	ENSG00000257761	RP11-186F10.2	71976073	71977632	527	0	0.010921	0.0141661	0.0859281	0.0155424	0.0674215	0.106838	0.0928872	0.0706519	2.92968	0.0366063
chr9	ENSG00000136931	NR5A1	127243516	127269709	3421	0.00447104	0.00337014	0.0131146	0.0176778	0.019185	0.0457725	0.0467064	0.0447878	0.0370644	2.41724	0.00187755
chrX	ENSG00000223749	MIR503HG	133677367	133680741	1757	6.09647	5.48423	7.64987	2.75283	2.88016	2.29629	4.07515	2.45501	3.19568	-1.02372	1.25358e-07
chrMT	ENSG00000210112	MT-TM	4402	4469	68	158.986	113.989	138.645	440.879	445.522	392.41	502.651	364.901	490.361	1.79087	1.09418e-13
chr7	ENSG00000253508	RP1-170O19.14	27226192	27233067	556	0.0137342	0.0103524	0	0.0407272	0.0294663	0.0766935	0.0337584	0.110064	0.0267894	2.58228	0.0957753
chr1	ENSG00000143603	KCNN3	154669931	154842756	13553	0.0186254	0.0106358	0.0264885	0.0786629	0.0653894	0.0803686	0.0693649	0.0619659	0.0792652	2.09666	1.94693e-08
chr16	ENSG00000103184	SEC14L5	5008318	5069159	6477	0	0.00178027	0	0.00233457	0.0114013	0.00329718	0.00870799	0.00946366	0.0138206	3.37821	0.0114991
chr7	ENSG00000230316	FEZF1-AS1	121943712	121950131	3313	0.685587	0.671634	0.79672	0.296626	0.297153	0.391004	0.331926	0.35148	0.27466	-1.04345	1.27586e-06
chr12	ENSG00000248008	DYNLL1-AS1	120928131	120933743	1901	3.29004	3.44402	3.30726	1.22847	1.14768	1.65078	1.30003	1.3602	1.41999	-1.21123	8.73413e-10
chr14	ENSG00000188488	SERPINA5	95027779	95059457	3753	0.189517	0.22119	0.255035	0.326316	0.279812	0.312933	0.378173	0.360909	0.369663	0.696668	0.00276181
chr13	ENSG00000165300	SLITRK5	88324870	88331871	4779	5.44299	4.25838	5.70052	3.24298	2.76922	3.08322	3.62891	3.66294	3.82875	-0.504868	7.06454e-05
chr5	ENSG00000186479	RGS7BP	63802084	63908139	4379	0.248012	0.204059	0.262984	0.340103	0.252936	0.399874	0.334856	0.291131	0.362821	0.578858	0.0114031
chr20	ENSG00000197457	STMN3	62271061	62284780	2449	1.13969	1.28977	1.37993	1.85184	1.90924	2.28412	1.78057	2.49977	2.21389	0.813278	4.59972e-06
chr20	ENSG00000125898	FAM110A	814358	838106	2746	3.68156	2.85901	4.27489	1.77825	1.41304	1.70023	1.60859	2.42366	2.25428	-0.84942	1.36318e-06
chr19	ENSG00000269307	CTD-2278I10.6	17378227	17393775	1207	38.4904	32.192	37.7266	16.2438	16.5894	16.8975	19.2082	23.3448	22.1787	-0.825527	1.06452e-08
chr19	ENSG00000105393	BABAM1	17378159	17392058	2632	24.0684	19.5809	23.172	10.1291	10.5844	10.5592	12.2262	14.8246	13.7854	-0.793275	2.47401e-08
chr16	ENSG00000185338	SOCS1	11348262	11350036	1225	0.374386	0.343345	0.390457	0.918997	0.72291	0.987236	1.06594	1.30012	1.07105	1.54675	6.31217e-08
chr16	ENSG00000141013	GAS8	90086037	90111383	5615	4.21864	3.33698	4.17003	1.37877	1.42618	1.56061	1.62555	1.67237	1.97813	-1.18155	5.82192e-12
chr19	ENSG00000090339	ICAM1	10381511	10397291	3706	8.25254	6.12097	9.1665	18.1627	16.4083	17.7215	21.682	25.0895	25.3089	1.50036	4.08948e-12
chr20	ENSG00000101445	PPP1R16B	37434348	37551667	6400	2.49541	2.16653	2.45973	1.12935	0.988456	1.13341	1.05606	1.1924	1.25998	-0.97199	5.64858e-10
chr22	ENSG00000167065	DUSP18	31048038	31063877	4450	1.20825	0.979405	1.32083	0.485877	0.475678	0.431885	0.648467	0.564711	0.626905	-1.01867	3.39933e-08
chr14	ENSG00000139988	RDH12	68168603	68201169	2356	0.0129825	0.0440363	0.0285605	0.205323	0.188012	0.265819	0.291186	0.18207	0.370351	3.13745	1.24124e-08
chr14	ENSG00000258691	RP11-404P21.8	96671181	96730266	855	0.0357475	0.00673634	0	0.0883373	0.0287606	0.0499045	0.0219666	0.100266	0.104591	2.30004	0.0520145
chr11	ENSG00000219435	TEX40	64067863	64072242	1076	8.11165	6.33919	7.45191	2.30993	2.52973	2.8426	3.65768	4.03012	3.2836	-1.13538	3.08984e-09
chr5	ENSG00000234602	MCIDAS	54515442	54523143	2091	1.2433	1.36716	1.88065	0.704841	0.741397	0.622805	0.741532	0.597817	0.898724	-0.962823	4.48294e-06
chr7	ENSG00000130675	MNX1	156786745	156803345	4202	0.640681	0.750457	0.81684	1.07587	1.23789	1.25522	1.29517	1.69053	1.57631	0.967051	2.41143e-07
chrMT	ENSG00000210107	MT-TQ	4329	4400	72	116.426	74.3301	114.04	176.923	175.032	158.974	201.815	186.352	214.014	0.980455	1.772e-08
chr1	ENSG00000171786	NHLH1	160336857	160342638	2563	0.0208852	0.0179916	0.0175032	0.10617	0.0864165	0.041652	0.0916705	0.109987	0.1775	2.50625	2.91076e-05
chr18	ENSG00000267404	RP11-49I11.2	33853537	33854562	1026	0.0148977	0.0280736	0.0436983	0	0.00799062	0	0	0	0	-3.72102	0.0272181
chr13	ENSG00000132970	WASF3	27131840	27263085	5162	3.54568	3.04454	3.21469	4.96056	4.73181	5.59731	5.57766	5.55467	5.79179	0.817313	1.24306e-08
chr12	ENSG00000135124	P2RX4	121647660	121671909	8159	1.74655	1.71859	1.91575	0.582879	0.658722	0.679688	0.608347	0.709973	0.682996	-1.35504	9.41717e-13
chr11	ENSG00000166016	ABTB2	34172535	34379555	4973	1.21962	1.00858	1.41203	2.33813	2.2306	2.45769	2.6935	3.23783	3.20843	1.24939	1.06218e-10
chr5	ENSG00000145832	SLC25A48	135170338	135224326	4966	0.0169417	0.00928739	0.0225881	0.0578506	0.0297392	0.0501691	0.0794992	0.086398	0.0630874	2.021	8.07404e-05
chr7	ENSG00000231419	LINC00689	158799213	158822886	9158	0.00668191	0.00377747	0.00898314	0.024768	0.0134398	0.0139922	0.00821201	0.0160643	0.0130335	1.34408	0.0379511
chr5	ENSG00000133706	LARS	145492601	145562223	8118	13.6727	15.142	13.2173	7.42011	8.28319	9.09103	7.72495	7.50935	7.82565	-0.713196	1.77703e-06
chr19	ENSG00000130528	HRC	49654455	49658681	2685	0.00569617	0.00858721	0.00278469	0.0225217	0.0244419	0.0450615	0.0105008	0.0365186	0.0277768	2.28469	0.0135035
chr2	ENSG00000125538	IL1B	113587328	113594480	3096	0.276653	0.374242	0.34778	0.534713	0.450463	0.657487	0.458398	0.506756	0.556491	0.754517	0.000962608
chr11	ENSG00000185201	IFITM2	307631	315272	1307	60.0592	44.9314	56.3092	28.4199	29.1238	28.5224	31.1234	37.1208	33.7563	-0.673954	2.84196e-07
chr10	ENSG00000234420	ZNF37BP	43008958	43048270	10256	5.97557	5.27777	5.90529	2.76605	3.04108	2.83831	3.4813	2.63105	3.42455	-0.814298	2.29205e-08
chr10	ENSG00000095739	BAMBI	28966271	28971868	2314	1.10371	0.846888	1.05006	2.52491	2.66574	2.76792	3.29365	3.75778	3.53544	1.72677	4.62893e-13
chr1	ENSG00000175279	APITD1	10490159	10512210	2857	6.32767	5.38498	5.77072	2.30449	2.65027	2.7876	2.92776	3.24117	2.87156	-0.959079	6.81648e-10
chr3	ENSG00000163520	FBLN2	13573824	13679922	4996	3.11387	2.79257	3.94117	3.83153	3.58012	3.67455	4.51742	5.55517	5.09582	0.509436	0.00052975
chr2	ENSG00000236451	AC067956.1	221315400	221569286	2062	0.0185409	0.025156	0.00725127	0.0439845	0.0397788	0.0172557	0.0683596	0.0475467	0.0325485	1.30692	0.132462
chr19	ENSG00000269343	ZNF587B	58331099	58370018	4595	2.76137	2.21945	2.26539	0.687724	0.946339	0.745122	0.895987	0.804335	0.926923	-1.43087	3.16688e-12
chr7	ENSG00000064393	HIPK2	139246316	139477577	15220	15.9337	10.5647	15.7088	8.17372	7.31408	7.82649	10.7124	10.1119	11.7214	-0.494409	0.000567088
chr4	ENSG00000197712	FAM114A1	38869298	38947360	4871	4.30545	3.92469	4.35855	2.04097	1.80904	1.9626	2.00694	2.33419	2.27562	-0.918567	8.73866e-10
chr21	ENSG00000183486	MX2	42733870	42781317	13175	4.79574	3.71204	4.74576	2.23131	2.25463	2.2576	2.60659	2.52648	2.91163	-0.738981	3.48494e-08
chr2	ENSG00000250565	ATP6V1E2	46717889	46769696	5283	0.560282	0.416868	0.498268	0.210365	0.239171	0.264092	0.270451	0.3295	0.320517	-0.750091	5.04379e-05
chr20	ENSG00000197670	RP4-724E16.2	52169309	52191847	1947	0.243479	0.118405	0.12287	0.333832	0.332804	0.281426	0.492287	0.305269	0.383	1.24692	0.000172933
chr16	ENSG00000262468	RP11-95P2.1	4295826	4303790	2270	0.336854	0.215824	0.23055	0.0133187	0.0072271	0.0689712	0.0165596	0.032394	0.0657053	-2.79471	5.15975e-07
chr2	ENSG00000213699	SLC35F6	26987152	27004099	3902	9.8491	7.01472	10.4348	4.41727	4.19254	4.50021	6.03175	6.84995	7.14925	-0.624959	7.02852e-05
chr1	ENSG00000134245	WNT2B	113009163	113072787	12561	0.513976	0.364468	0.546002	0.279304	0.213619	0.276582	0.355502	0.302087	0.29993	-0.61549	0.000168589
chrX	ENSG00000123572	NRK	105066536	105202602	8466	6.88559	6.43645	6.6546	1.64147	1.73781	1.82639	1.86324	1.48286	1.89451	-1.83254	4.63321e-16
chr16	ENSG00000140795	MYLK3	46740891	46824319	5912	0.0232875	0.045834	0.0366837	0.0959117	0.0346963	0.0565916	0.0540603	0.0590972	0.0845385	0.931282	0.0322026
chr10	ENSG00000265827	MIR4680	112657848	112657913	66	10.5044	9.81133	9.71243	15.1234	18.1275	22.8468	18.9438	21.3197	18.9305	1.03873	1.51192e-05
chr17	ENSG00000064300	NGFR	47572655	47592379	4150	0.302239	0.213927	0.38921	0.355222	0.347945	0.319023	0.407687	0.55974	0.591331	0.614652	0.00966979
chr19	ENSG00000216490	IFI30	18283972	18288927	2481	2.94348	2.67174	3.17932	4.97206	4.3214	5.14329	5.0342	6.32816	5.3296	0.923577	1.57282e-08
chr19	ENSG00000161677	JOSD2	51009255	51014610	1514	9.26579	8.51815	9.51871	3.96302	3.49922	4.11674	3.57452	5.03394	4.24997	-1.05875	6.21185e-10
chr13	ENSG00000188811	NHLRC3	39612443	39624246	6409	2.45849	2.52242	2.63014	3.79145	3.75624	4.31514	4.08484	3.598	3.97601	0.729402	7.53237e-07
chr5	ENSG00000186687	LYRM7	130506503	130541119	6351	4.08511	4.02607	3.80461	0.780929	0.717024	0.903414	0.922115	0.933288	0.963143	-2.09713	1.58297e-17
chr1	ENSG00000211454	AKR7L	19592476	19600688	2768	0.182339	0.0791332	0.129659	0.0436933	0.0444549	0.0437108	0.0509302	0.0797039	0.0538883	-1.17015	0.00415379
chr5	ENSG00000095015	MAP3K1	56111401	56191979	7716	1.40172	1.44737	1.19605	2.47124	2.45117	2.68385	2.4549	1.93601	2.59781	0.952029	1.70255e-07
chr22	ENSG00000183530	PRR14L	32072242	32146126	11809	3.31908	2.56139	3.29714	1.41949	1.32094	1.50714	1.7068	1.48203	1.79098	-0.888497	1.88652e-09
chr5	ENSG00000271815	CTD-2235C13.3	74659585	74660067	483	0.0790285	0.107225	0.0927234	0.609309	0.57648	0.294203	0.602176	0.430659	0.601183	2.5289	1.3325e-05
chr8	ENSG00000165071	TMEM71	133697253	133772958	3329	0.016081	0	0	0	0	0	0	0	0	-4.20746	0.83923
chr12	ENSG00000257289	RP11-611O2.6	69307584	69307802	219	0.243408	0	0	0	0	0	0	0.0278662	0	-2.98518	0.175322
chr18	ENSG00000074657	ZNF532	56529832	56653712	11951	1.04585	0.852499	1.09454	0.444767	0.438744	0.512295	0.569515	0.395983	0.594894	-0.914852	6.15743e-08
chr5	ENSG00000158985	CDC42SE2	130581186	130734140	6024	4.38428	4.35655	3.80999	5.77197	6.07475	6.96964	5.95312	5.8253	6.16804	0.651758	8.45959e-06
chr5	ENSG00000249835	VCAN-AS1	82827171	82877139	877	0.200397	0.059108	0.0681521	0.00861239	0.00934666	0.016218	0.0107081	0.0209472	0.0169951	-2.73574	0.00193944
chr19	ENSG00000187867	PALM3	14164177	14169971	2533	5.35255	4.05735	4.97662	2.87666	2.66853	2.90239	2.95334	4.12978	3.14156	-0.519414	0.00023869
chr8	ENSG00000255085	AF186192.5	145925738	145933902	1932	0.0831087	0.0656279	0.123823	0.0117357	0.042454	0.00736649	0.0437742	0.0253722	0.0424569	-1.56261	0.0132908
chr17	ENSG00000186832	KRT16	39766030	39772151	2475	0.0185379	0.00465776	0.0181253	0.189347	0.178976	0.218537	0.148089	0.269883	0.204902	4.01223	4.82416e-10
chr7	ENSG00000196584	XRCC2	152341864	152373250	4853	7.76185	7.89274	7.83873	2.8072	3.35423	3.47772	3.83313	3.76624	3.8334	-1.06431	3.61251e-11
chr2	ENSG00000273305	RP11-440D17.4	96203717	96204217	501	0.960054	0.976367	1.22178	0.120505	0.228863	0.15601	0.206014	0.122123	0.282382	-2.41003	1.19712e-07
chr14	ENSG00000258526	RP11-111A21.1	39944044	39982984	1210	0.132658	0.138087	0.117353	0.0249766	0.0609887	0.0117584	0.0310544	0.0101248	0.0184827	-2.20902	0.00157019
chr2	ENSG00000003402	CFLAR	201980827	202041410	22528	4.01598	3.23982	3.80541	2.07292	2.09958	2.17646	2.5185	2.37233	2.63244	-0.571854	2.2315e-06
chr1	ENSG00000053372	MRTO4	19578033	19586622	2822	27.7626	25.6022	26.1855	15.1153	16.0203	17.7123	18.2772	22.2138	19.6075	-0.452317	0.000310837
chr22	ENSG00000270393	AC000095.9	19005556	19006429	874	0.00874281	0.0263603	0.0256446	0.0345677	0.0937871	0.0162736	0.0644689	0.147133	0.0852667	1.85837	0.076403
chr5	ENSG00000113719	ERGIC1	172261278	172379688	14139	10.4432	8.03287	10.3404	5.006	4.6969	5.13385	5.82455	6.30572	6.49736	-0.683594	2.52599e-07
chr6	ENSG00000170162	VGLL2	117586721	117594728	2231	0.0993946	0.100755	0.127342	0.155841	0.216925	0.271136	0.252734	0.348826	0.364351	1.38312	7.07762e-05
chr18	ENSG00000266835	RP11-838N2.4	3466248	3478976	1051	0.0145436	0	0.00710997	0.0934428	0.0546051	0.094749	0.017874	0.0757578	0.0283682	3.17078	0.00764997
chr19	ENSG00000130751	NPAS1	47523077	47549033	2582	2.37229	1.79039	2.3803	3.74717	3.58691	3.70181	4.68812	5.96916	5.90686	1.17099	6.74198e-09
chr6	ENSG00000124788	ATXN1	16299343	16761722	16487	0.824477	0.821161	0.844686	1.44831	1.35877	1.49018	1.62854	1.35342	1.55389	0.926175	4.81068e-09
chr12	ENSG00000129317	PUS7L	44122410	44152620	4423	7.44937	8.01079	6.10852	4.04235	4.86372	5.04688	4.15257	2.99322	3.78438	-0.687593	0.000247096
chr19	ENSG00000241104	CEACAMP10	43715943	43752798	1962	0	0	0.0152413	0.0539294	0.0459858	0.076166	0.0478947	0.0468458	0.0190037	3.33941	0.00193565
chr8	ENSG00000147573	TRIM55	67039131	67087720	3079	8.16658	8.91157	7.88767	23.149	22.1625	26.1788	21.685	27.6691	22.913	1.62207	4.331e-13
chr1	ENSG00000117407	ARTN	44398992	44402913	2658	0.840085	0.65058	0.779193	0.346944	0.293195	0.356119	0.438441	0.463423	0.440523	-0.856232	2.28886e-05
chr17	ENSG00000131470	PSMC3IP	40724333	40729849	2573	25.6544	22.382	23.953	15.4083	16.706	16.9363	18.5295	19.1514	17.7014	-0.36226	0.00613549
chr7	ENSG00000236081	AC074389.9	1778266	1781927	989	15.4313	10.9851	13.3274	2.99412	2.82664	3.04206	3.40931	3.97557	4.66491	-1.82628	1.96229e-14
chr11	ENSG00000233930	KRTAP5-AS1	1592583	1620414	2931	0.020873	0.0157335	0.0255105	0.0593174	0.0783691	0.0339959	0.0673384	0.0648183	0.0508925	1.61426	0.00413808
chrX	ENSG00000198814	GK	30671476	30748725	4511	1.44963	1.70101	1.41073	0.516178	0.543817	0.56175	0.535515	0.472835	0.507641	-1.44453	4.57909e-11
chr1	ENSG00000164011	ZNF691	43312280	43318148	2141	2.24999	2.0917	2.25578	0.607193	0.743247	0.668096	0.930516	1.17345	0.902127	-1.30197	3.28463e-09
chr17	ENSG00000166292	TMEM100	53796988	53809482	2906	0	0.00595078	0.00514598	0.0104048	0.0366986	0.0244916	0.00646833	0.0168712	0.0410641	2.54029	0.0230863
chr11	ENSG00000099869	IGF2-AS	2161731	2169894	2867	0.0160041	0.00804227	0.0104319	0.0369119	0.0171681	0.0570967	0.00655629	0.0171006	0.0520281	1.5564	0.0896773
chrX	ENSG00000158290	CUL4B	119658464	119709649	7031	10.1281	10.4297	9.26984	14.4782	15.569	17.6353	15.3072	16.1206	15.9646	0.771161	2.93167e-07
chr15	ENSG00000170776	AKAP13	85923802	86292586	20279	2.97284	2.2198	3.08482	3.83378	3.72362	3.63885	4.85709	4.25088	5.19573	0.725262	8.58572e-07
chr19	ENSG00000267607	CTD-2369P2.8	10396477	10399695	3219	2.42328	1.62603	2.53427	4.80237	4.56192	4.91083	6.19871	8.02303	7.0206	1.53128	6.72425e-11
chr16	ENSG00000129925	TMEM8A	420773	437113	4447	9.77227	7.73292	10.6259	13.4029	12.4738	13.3543	15.4617	19.7865	19.0295	0.828768	3.11132e-07
chr4	ENSG00000252343	RNU2-34P	183469812	183469932	121	0.188114	0.0945297	0.122618	0	0	0	0	0	0	-4.17267	0.654572
chr6	ENSG00000231056	RP1-290I10.5	10474733	10478735	256	4.70309	5.65412	5.18048	1.32403	0.92601	1.46827	1.71938	1.74136	1.01607	-1.83074	1.23869e-08
chr11	ENSG00000167244	IGF2	2150342	2170833	6979	1.33162	0.958298	1.31055	1.67484	1.54487	1.56062	1.84802	2.22826	2.32269	0.735533	2.9566e-06
chr10	ENSG00000269783	GOLGA7B	99627889	99631294	3406	0.00449073	0	0.00439078	0.0177556	0.0481736	0.0208973	0.0386334	0.0413862	0.0416072	3.63006	0.000142678
chr2	ENSG00000163803	PLB1	28680012	28866654	8238	0.0259981	0.023096	0.0372214	0.0945324	0.0856594	0.0795016	0.0684674	0.0550627	0.0896496	1.5684	1.29178e-05
chr5	ENSG00000151876	FBXO4	41925356	41941845	3014	1.54775	1.72702	1.39422	0.26585	0.307569	0.349492	0.302477	0.282636	0.292	-2.2805	2.31829e-14
chr7	ENSG00000177683	THAP5	108194987	108210194	4961	1.645	1.50956	1.59633	0.615662	0.613576	0.695901	0.59116	0.625164	0.571366	-1.24836	1.16637e-10
chrX	ENSG00000046647	GEMIN8	14026398	14048012	2424	0.977932	0.841762	0.854381	0.233866	0.240269	0.214325	0.135695	0.240166	0.27382	-1.88646	2.57269e-10
chr1	ENSG00000143816	WNT9A	228106357	228135599	3971	0.404454	0.275831	0.404867	0.0494974	0.0309908	0.0412269	0.052074	0.0787156	0.0732559	-2.61695	2.36707e-11
chr11	ENSG00000198788	MUC2	1074875	1104419	8693	0.00439956	0.00397951	0.00344131	0.0156556	0.0122709	0.00573246	0.00973263	0.0105772	0.0171632	1.65584	0.0237182
chr1	ENSG00000233216	RP11-414C16.1	58694354	58694675	322	0.0710522	0	0.277883	0	0	0	0.0291075	0.0189801	0	-3.35874	0.0507964
chr2	ENSG00000084674	APOB	21224301	21266945	14828	0.00206351	0	0.00151319	0	0.0005534	0	0	0	0	-2.91404	0.16276
chr20	ENSG00000125821	DTD1	18568537	18744561	3185	11.6166	10.3272	10.8815	5.16691	5.95515	6.67277	6.48323	7.58527	7.22432	-0.65203	7.40582e-07
chr20	ENSG00000101194	SLC17A9	61584052	61599949	4480	12.9832	10.7361	14.9293	8.16243	7.20644	6.94335	9.97451	7.91869	9.43219	-0.536377	8.19983e-05
chr12	ENSG00000139323	POC1B	89813495	89919801	8746	2.39897	2.55585	2.23014	0.927596	1.15867	1.15175	1.10925	1.09547	1.07046	-1.04483	7.41842e-10
chr5	ENSG00000145824	CXCL14	134906373	134914969	1971	0.0387929	0.0467855	0.0531012	0.199395	0.253848	0.227455	0.252683	0.31088	0.382122	2.62077	1.60516e-08
chr1	ENSG00000273088	RP11-201K10.3	155141885	155159748	753	35.2365	26.0019	31.377	13.6291	13.5721	13.2102	15.973	19.034	16.3169	-0.911314	3.86838e-09
chr11	ENSG00000110675	ELMOD1	107461817	107537505	5856	1.09453	0.925445	1.06634	0.437666	0.459568	0.471649	0.41575	0.544287	0.499342	-1.02017	5.97387e-09
chr19	ENSG00000129353	SLC44A2	10713133	10755235	5216	15.1093	10.7324	15.3809	4.02797	3.61005	3.99861	5.03696	5.27038	5.67035	-1.47809	2.5542e-13
chr15	ENSG00000196547	MAN2A2	91445448	91465814	10002	2.23388	1.72995	2.49148	1.02808	1.0542	0.976531	1.41172	1.0854	1.38655	-0.793068	3.085e-07
chr16	ENSG00000170540	ARL6IP1	18802991	18813000	3664	86.8546	114.134	96.7563	112.431	130.073	133.165	119.631	122.136	118.138	0.398545	0.0097649
chr22	ENSG00000205643	CDPF1	46639908	46646576	2005	2.55507	2.25363	2.50193	0.693593	0.724091	0.869556	0.792069	0.855711	1.08602	-1.4443	3.16861e-11
chr3	ENSG00000145012	LPP	187871072	188608460	25536	3.33384	2.53282	2.6305	1.37571	1.44641	1.48294	1.72594	1.14079	1.58875	-0.847353	1.30564e-07
chr14	ENSG00000270878	CTD-2302E22.5	64060749	64062009	1261	0.424324	0.397519	0.444514	0.143804	0.117048	0.14104	0.0968482	0.131161	0.0413834	-1.78916	1.94659e-05
chr10	ENSG00000095637	SORBS1	97071528	97321171	10819	0.16615	0.160412	0.17766	0.220141	0.203263	0.200036	0.237215	0.253835	0.273748	0.555715	0.0037703
chr11	ENSG00000257069	RP11-783K16.10	64059194	64072241	2733	3.20101	2.52882	2.9574	0.923775	0.99653	1.12238	1.45462	1.60103	1.32898	-1.13058	3.18757e-09
chr5	ENSG00000174705	SH3PXD2B	171752185	171881527	7977	7.69406	5.41215	7.98033	2.42736	2.16423	2.5782	3.07813	3.19975	3.68927	-1.20016	7.72212e-11
chr17	ENSG00000141140	MYO19	34851477	34899284	13095	7.41747	5.99087	7.44371	4.50317	4.43279	4.71621	5.36564	4.861	5.61785	-0.396779	0.00209234
chr6	ENSG00000164484	TMEM200A	130686879	130764208	6131	10.5755	9.51648	10.9902	10.1834	10.8522	11.7396	12.7073	12.4911	13.402	0.297338	0.041162
chr13	ENSG00000122033	MTIF3	28009776	28024739	1592	11.5206	10.6892	10.0387	4.18194	5.14637	5.42135	5.25269	5.50326	5.46566	-0.960679	1.2763e-09
chr1	ENSG00000197056	ZMYM1	35525387	35581460	4828	6.97827	7.55268	6.70368	2.5571	2.7938	3.12565	2.81526	2.7663	2.71921	-1.24183	9.69052e-12
chr16	ENSG00000184697	CLDN6	3064713	3070072	1739	0.140689	0.165699	0.25792	0.278131	0.245248	0.200498	0.275568	0.384041	0.35589	0.718245	0.0380554
chr17	ENSG00000181350	FAM211A	16344891	16395467	3695	18.624	15.2739	15.781	8.91402	9.43421	10.7817	10.9	13.8302	10.725	-0.522999	6.78174e-05
chr17	ENSG00000131462	TUBG1	40761694	40767252	2411	38.3291	27.8322	29.7079	14.8443	13.7623	15.7862	18.1408	21.1037	21.0431	-0.776393	1.77493e-07
chr15	ENSG00000137869	CYP19A1	51500254	51630807	8437	0	0	0	0.00806531	0.0019451	0.0126565	0.00668527	0.00290617	0.00530517	5.93106	0.0101349
chr18	ENSG00000176890	TYMS	657604	673578	2470	105.833	96.1837	101.843	43.2891	45.8175	50.4632	51.5706	60.5637	54.8376	-0.891265	9.91382e-10
chr10	ENSG00000152782	PANK1	91342745	91405215	4127	1.00443	1.02112	1.09985	1.17602	1.21465	1.34702	1.22532	1.49106	1.18925	0.390211	0.0208348
chr6	ENSG00000223837	BRD2-IT1	32938009	32938663	338	5.98005	5.23901	6.33236	12.1567	13.1205	11.2781	18.5538	12.8941	16.0441	1.35519	1.52321e-09
chr17	ENSG00000234494	AC003665.1	45974696	46018776	2531	1.45627	1.20929	1.23184	0.406156	0.502365	0.472398	0.5644	0.401924	0.444939	-1.37903	1.83547e-09
chr5	ENSG00000120709	FAM53C	137667624	137685416	7049	8.73071	6.89422	8.0473	10.847	10.5414	11.2916	12.3903	12.2533	13.7618	0.688362	2.26136e-07
chr9	ENSG00000165025	SYK	93564069	93660831	5210	0.0220206	0.00221313	0	0	0	0	0	0	0.0028635	-3.5163	0.040505
chr1	ENSG00000143033	MTF2	93544792	93604638	5909	13.6715	14.4753	12.5952	20.6174	22.1572	24.9828	20.0618	20.0151	20.191	0.754848	3.3063e-06
chr7	ENSG00000225648	SBDSP1	72300004	72307909	1868	33.5837	37.1493	31.3515	21.4915	24.7157	24.8257	22.8629	24.7682	22.2069	-0.43792	0.00111029
chr12	ENSG00000172602	RND1	49250928	49259681	3099	0.16287	0.111606	0.130291	0.16343	0.264722	0.259525	0.239592	0.264998	0.192538	0.88705	0.00222351
chr15	ENSG00000242498	C15orf38	90443159	90456188	3673	5.78848	4.33336	5.86934	1.19373	1.31338	1.2538	1.63775	1.61857	1.7525	-1.76652	4.04904e-15
chr19	ENSG00000161671	EMC10	50979657	50986608	3229	9.09231	8.89404	10.453	11.4549	11.1764	11.4422	11.4946	15.0948	13.3256	0.476241	0.000264571
chr22	ENSG00000128253	RFPL2	32586422	32600718	2722	0.00842815	0.0127058	0.0164811	0.0361005	0.0150686	0.0287612	0.0483379	0.011257	0.0328792	1.2451	0.183298
chr9	ENSG00000095203	EPB41L4B	111934255	112083244	7879	2.06976	1.85795	2.02084	5.35843	5.27165	6.21077	5.55871	6.44875	5.89766	1.64823	1.36526e-14
chr2	ENSG00000272702	RP11-44N22.3	73340146	73343035	2890	0.105845	0.0797829	0.100902	0.190938	0.249796	0.179778	0.341467	0.294759	0.296782	1.53217	3.45227e-06
chr6	ENSG00000272065	U91328.20	25990989	25991454	466	0.0327621	0.0123476	0.0160165	0.16192	0.0702901	0.0609825	0.0402643	0.131275	0.223665	2.52227	0.0271167
chr3	ENSG00000172061	LRRC15	194075976	194090472	5940	0.385009	0.215472	0.380216	0.64658	0.564956	0.619574	0.928936	0.94729	1.02852	1.37707	3.4205e-08
chr3	ENSG00000263826	RP11-573D15.9	186499569	186501968	2400	2.99817	4.18364	3.26789	6.83102	7.47836	7.69202	7.41252	6.2761	6.11845	1.09332	1.06857e-07
chr12	ENSG00000180219	FAM71C	100041531	100043824	1796	0.059599	0.0385062	0.0499478	0.00841589	0.00913341	0.007924	0	0.0068231	0.0124555	-2.50873	0.00464109
chr17	ENSG00000153982	GDPD1	57297828	57353328	2970	1.97235	2.21259	1.87559	0.801726	0.842458	1.10474	0.905046	0.784117	0.969331	-1.07046	3.93037e-08
chr8	ENSG00000214814	FER1L6	124864227	125132302	6058	0.00252515	0	0.0049379	0.0262082	0.029797	0.0164509	0.0170686	0.0151772	0.0307841	3.30957	0.000167657
chr1	ENSG00000136653	RASSF5	206680879	206762616	6174	0.350597	0.27174	0.36702	0.524113	0.482415	0.675652	0.718642	0.831969	0.863886	1.14574	9.05825e-08
chr1	ENSG00000180098	TRNAU1AP	28879597	28905051	4305	7.45453	6.69567	7.29556	4.32347	4.77402	4.833	5.50217	5.62371	5.43362	-0.394616	0.00272042
chr10	ENSG00000107874	CUEDC2	104183002	104192418	1412	11.9216	9.65541	11.3916	1.49842	1.84687	1.68293	1.92958	2.55114	2.51335	-2.35878	6.60697e-17
chr12	ENSG00000111276	CDKN1B	12867992	12875305	2811	14.5137	16.7801	15.1908	20.4343	21.622	24.3012	23.3238	24.9692	22.1331	0.650379	5.14963e-06
chr2	ENSG00000124839	RAB17	238482965	238510257	4783	0.00639628	0	0	0.0126449	0.0257307	0.0357176	0.0235829	0.0333182	0.0187145	3.66064	0.000300449
chr10	ENSG00000185532	PRKG1	52750945	54058110	7674	0.303008	0.295265	0.258256	0.364537	0.345362	0.366422	0.367494	0.364239	0.356759	0.436416	0.0259626
chr12	ENSG00000182326	C1S	7096351	7178336	6389	0.981684	1.11897	1.28758	1.45553	1.81722	1.69915	1.82738	1.72788	1.94169	0.721768	3.52972e-06
chr1	ENSG00000227751	RP1-20B21.4	17733256	17733878	311	33.1743	24.8025	33.4428	40.3047	36.3763	38.5651	47.7318	65.4123	49.9541	0.704875	2.46409e-05
chr19	ENSG00000142227	EMP3	48824766	48833810	1667	38.7543	36.6375	37.6585	22.9434	22.8184	24.6757	25.5222	32.5419	26.6765	-0.447948	0.000368126
chr2	ENSG00000168874	ATOH8	85978467	86015189	6076	0.156096	0.133791	0.147698	0.174203	0.183654	0.217914	0.173275	0.230009	0.249227	0.589983	0.0145895
chr3	ENSG00000254782	RP11-155D18.12	51995228	52008047	547	28.115	25.8116	30.2463	8.29301	8.38607	8.75672	10.3968	10.2027	10.0749	-1.48736	4.04586e-14
chr8	ENSG00000167034	NKX3-1	23536206	23540440	3271	0.986638	0.870586	1.24585	1.24795	1.3694	1.60368	1.61772	1.57199	1.86977	0.680244	3.63864e-05
chr19	ENSG00000104957	CCDC130	13842574	13874110	3307	2.67332	2.07085	2.88967	0.884634	0.994786	0.820015	1.29032	1.22315	1.29234	-1.13274	2.71334e-09
chr19	ENSG00000271524	CTC-260E6.10	20332678	20333272	595	4.62078	4.06351	4.93208	1.35755	1.30806	1.03929	1.48282	1.23434	1.62736	-1.65935	1.00112e-10
chr20	ENSG00000172296	SPTLC3	12989627	13147411	6377	0.164322	0.121149	0.146592	0.311809	0.279207	0.371725	0.333143	0.316236	0.349763	1.29241	3.22743e-08
chr5	ENSG00000213316	LTC4S	179220981	179223648	1192	0.0384742	0.0338342	0.0501572	0.0823988	0.0963027	0.065647	0.149734	0.174718	0.0813	1.49036	0.0214653
chr14	ENSG00000197119	SLC25A29	100757448	100772884	7451	1.9864	1.89038	2.42297	0.742773	0.779671	0.8742	0.933612	1.05467	1.00519	-1.12913	7.53884e-11
chr11	ENSG00000261276	RP11-554A11.5	68771862	68772568	366	8.92147	5.93914	8.82481	3.64691	3.01869	3.82175	4.99547	5.29533	5.67186	-0.739325	0.000212784
chr19	ENSG00000141837	CACNA1A	13317256	13734804	10904	0.305156	0.251698	0.299736	0.0956911	0.0880463	0.123395	0.132771	0.17034	0.132728	-1.10709	2.60923e-07
chr20	ENSG00000101098	RIMS4	43380449	43438979	5206	1.55732	0.970095	1.46807	2.36275	2.26948	2.43112	2.60547	3.08235	3.25829	1.11041	2.60877e-09
chr2	ENSG00000272551	RP11-324L17.1	177476165	177476977	813	0.0281939	0.0141678	0.0183776	0.0371581	0.0302446	0.0699726	0.0693002	0.0527198	0.0549939	1.43848	0.26854
chr16	ENSG00000102967	DHODH	72042487	72058954	4312	1.87302	1.45996	2.18338	0.822264	0.757277	0.747792	0.935158	1.17551	1.14343	-0.883265	5.25629e-07
chr6	ENSG00000118407	FILIP1	76001575	76203454	8906	0.0240484	0.0401382	0.0386287	0.267422	0.244155	0.322134	0.242775	0.271184	0.239564	3.02787	2.25548e-13
chr5	ENSG00000251664	PCDHA12	140255058	140391929	5233	2.70686	2.56146	3.07962	3.45433	3.45407	3.56938	4.15838	4.00934	4.49019	0.567003	1.565e-05
chr9	ENSG00000228376	RP11-520B13.4	99837953	99844227	2262	0.0067609	0	0.00661042	0.0233901	0.010879	0.0440459	0.0415454	0.0379266	0.0494532	3.03108	0.00361293
chr9	ENSG00000120156	TEK	27109139	27230173	4768	0	0.0120912	0.00784199	0.0380541	0.0447401	0.0447874	0.0394285	0.0398505	0.0344178	2.57104	0.000242812
chr12	ENSG00000256030	CBX3P4	2896097	2903461	653	0.0116972	0.0529019	0.068621	0.0693732	0.213315	0.195955	0.0862543	0.168731	0.239568	1.90378	0.0173547
chr14	ENSG00000269958	RP11-73M18.8	104162690	104163500	811	12.8033	9.60815	12.6565	6.47212	6.14467	6.56732	8.91543	9.77718	8.70125	-0.492484	0.00088264
chr3	ENSG00000255021	RP11-536I6.2	14313873	14345345	613	0.436072	0.169045	0.207092	0.0492617	0.133654	0.139147	0.061249	0.159754	0.121512	-1.13318	0.0696288
chr7	ENSG00000146666	LINC00525	47801074	47806370	1212	0.0315332	0.00950752	0.0123325	0.0623386	0.0338267	0.011739	0.077508	0.0555945	0.0492058	1.53202	0.161355
chr21	ENSG00000156239	N6AMT1	30244513	30257693	4865	2.56256	2.959	2.45326	1.08468	1.32557	1.29197	1.20758	1.11373	1.11775	-1.06216	7.36315e-09
chr11	ENSG00000183908	LRRC55	56949221	56959191	5410	0.00565511	0.00213133	0	0.0223594	0.0181993	0.0289473	0.0295378	0.0351224	0.00965179	3.25378	0.000294426
chr20	ENSG00000215305	VPS16	2821349	2847378	3364	11.3397	9.51056	11.5496	1.93705	1.93636	1.99521	2.4559	2.32469	2.56307	-2.19561	1.7104e-18
chr7	ENSG00000197993	KEL	142638201	142659768	3923	0.200802	0.217486	0.261141	0.431655	0.445453	0.411869	0.548673	0.382769	0.644552	1.16484	1.87207e-06
chr20	ENSG00000088305	DNMT3B	31350191	31397162	4630	2.18712	1.77185	2.37263	3.25425	2.93629	3.20548	3.768	3.62459	4.17104	0.82802	5.82074e-08
chr16	ENSG00000261373	VPS9D1-AS1	89778264	89784573	1753	12.8401	7.9032	11.4967	4.66893	4.19208	4.42039	5.92834	6.35425	6.96316	-0.88495	2.44625e-07
chr3	ENSG00000241553	ARPC4	9834179	9849410	3608	29.2983	22.9166	27.0608	13.3906	12.6427	14.5551	16.0551	19.2172	17.5678	-0.665349	8.33136e-07
chr6	ENSG00000176933	TOB2P1	28185421	28186655	1235	2.31479	1.33428	1.84572	0.813675	0.810014	0.841001	0.806296	0.87792	1.30987	-0.897146	3.65818e-05
chr5	ENSG00000234290	AC116366.6	131804582	131808735	3730	0.0205038	0.0123641	0.0200474	0.0344542	0.0945789	0.0725138	0.0428382	0.0870864	0.0879863	2.09717	0.000141572
chr2	ENSG00000136718	IMP4	131099798	131105383	3861	20.8244	17.8111	20.3764	12.1316	12.0163	12.1249	13.9955	14.8359	14.8772	-0.462242	0.000215615
chr16	ENSG00000157353	FUK	70488324	70514177	7405	0.612534	0.504533	0.665557	0.148048	0.186156	0.166312	0.250086	0.235918	0.262933	-1.4194	5.31422e-10
chr13	ENSG00000136147	PHF11	50069746	50103123	4841	1.37611	1.13969	1.34239	0.399791	0.39998	0.449945	0.499017	0.506448	0.471503	-1.39884	5.07075e-12
chr3	ENSG00000156976	EIF4A2	186500994	186507689	6133	33.6117	46.4896	35.0475	77.8147	86.6271	96.3749	74.4152	80.3059	70.5349	1.17285	4.72728e-08
chr12	ENSG00000002016	RAD52	1021243	1099219	4190	4.90831	4.40969	5.15779	1.25938	1.41178	1.29619	1.50751	1.47449	1.55056	-1.66775	1.49366e-15
chrX	ENSG00000212747	FAM127C	134154543	134156559	2017	4.59452	3.35177	4.51079	0.97425	0.959714	1.3054	1.26257	1.25467	1.40491	-1.69416	1.6953e-13
chr13	ENSG00000226792	LINC00371	51656984	51746524	2415	0.265975	0.155137	0.232192	0.109544	0.108694	0.103142	0.112852	0.0786619	0.138964	-0.88683	0.00779776
chr1	ENSG00000158769	F11R	160965001	160991138	5066	1.65168	1.32237	1.74187	1.71022	1.53211	1.67349	2.03732	2.74647	2.08939	0.419189	0.0080967
chr8	ENSG00000205002	AARD	117950438	117956726	2412	2.21605	1.84723	2.11713	0.607942	0.686981	0.775998	0.841596	0.990848	0.921396	-1.26002	5.04295e-10
chr2	ENSG00000138080	EMILIN1	27301435	27309271	3953	0.301819	0.310628	0.27051	0.478103	0.504337	0.439355	0.575421	0.696161	0.664192	1.01139	2.74642e-06
chr1	ENSG00000057468	MSH4	76262567	76378923	3266	0.0608812	0.0653056	0.068684	0.104155	0.110523	0.11986	0.152523	0.129479	0.114185	0.992999	0.00646075
chr22	ENSG00000025708	TYMP	50964181	50968485	3320	1.92573	1.554	1.99548	0.808309	0.857455	0.960443	1.10692	1.17221	1.06936	-0.773785	1.03913e-06
chr2	ENSG00000084774	CAD	27440258	27466811	8422	21.4695	14.8481	23.1282	10.4012	9.26638	9.96404	14.8499	14.8639	16.4328	-0.554268	0.00056784
chr14	ENSG00000100473	COCH	31343720	31364271	3623	28.3749	26.7901	30.0178	18.1989	18.9104	19.8994	20.3185	22.2148	22.329	-0.385167	0.00302003
chr11	ENSG00000174684	B3GNT1	66112843	66115163	2072	11.0819	9.86364	12.9352	13.8175	13.3606	13.2537	16.6945	20.8729	17.7325	0.592817	5.17055e-05
chr6	ENSG00000137288	UQCC2	33662070	33679504	4689	14.7567	13.1383	14.0615	6.56528	6.96404	6.62179	7.44921	8.9514	8.06852	-0.814136	5.7844e-09
chr7	ENSG00000106009	BRAT1	2577511	2595361	6639	7.10155	5.9287	7.76468	9.58647	8.75263	9.42611	10.441	13.2222	12.4475	0.716087	1.07708e-06
chr15	ENSG00000137809	ITGA11	68594050	68724501	5685	0.0417075	0.0172401	0.0552492	0.0877718	0.0663899	0.0788853	0.150467	0.0765511	0.0918499	1.39736	0.000593221
chr7	ENSG00000205763	RP9P	32956427	32982788	1433	3.09946	2.60168	3.28606	1.17064	1.22466	1.3306	1.46861	1.82976	1.76375	-0.934811	3.09991e-07
chr18	ENSG00000267541	RP11-380M21.2	45379604	45379828	225	107.438	68.2262	90.1865	148.925	133.154	151.845	139.861	197.833	156.149	0.914543	8.19584e-08
chr15	ENSG00000166949	SMAD3	67356101	67487533	9113	2.16304	1.45328	1.95897	1.95555	1.82334	2.03889	2.49537	2.36774	2.86187	0.382489	0.00615532
chr14	ENSG00000126803	HSPA2	65002623	65009955	2841	3.38891	2.92373	3.76616	5.28147	5.46321	5.71431	6.0605	7.34502	7.54484	0.988809	3.00253e-09
chr1	ENSG00000238279	BX470102.3	153506079	153507591	531	0.862777	0.726208	1.02635	0.42641	0.246808	0.267658	0.477155	0.564657	0.308531	-1.08179	0.00322926
chr16	ENSG00000103522	IL21R	27413483	27462115	4219	0.0380685	0.0191299	0.0212693	0.0394211	0.0680623	0.0472398	0.0757485	0.0522986	0.0495032	1.19094	0.0136549
chr1	ENSG00000118473	SGIP1	66999066	67213982	10493	0	0.00274743	0.00213828	0.00864686	0.0117301	0.00474919	0.0062714	0.00525777	0.00142192	1.94254	0.0818404
chr20	ENSG00000124171	PARD6B	49348081	49373332	4726	0.627921	0.55016	0.689897	1.21096	1.23955	1.31489	1.32463	1.58484	1.36211	1.20786	3.19226e-10
chr19	ENSG00000099331	MYO9B	17186591	17325346	9948	9.09167	6.0109	9.5712	4.69555	4.38239	4.46404	6.39192	6.64385	7.24636	-0.446201	0.00383568
chr19	ENSG00000221857	CTD-2527I21.4	35629728	35642239	735	0.207879	0.11752	0.23374	0.0410961	0.0557498	0.00967352	0.0383222	0.00832956	0.081096	-2.13321	0.00468342
chr17	ENSG00000271605	MILR1	62461569	62464760	920	0.166123	0.0688701	0.121819	0.443356	0.481155	0.401981	0.357286	0.465949	0.340234	1.94235	1.32641e-05
chr8	ENSG00000253161	RP11-150O12.1	37278859	37411701	1522	6.29376	6.51218	6.18314	3.92731	3.79875	4.31951	3.66068	3.7677	4.09048	-0.587865	4.68552e-05
chr3	ENSG00000144649	FAM198A	43020759	43101703	4411	0.00693559	0.00784176	0.0135624	0.0634139	0.0930005	0.127483	0.117202	0.0944873	0.0963889	3.45987	5.1981e-09
chr14	ENSG00000258525	RP11-829H16.3	31345385	31359014	2302	25.1057	23.6386	26.0993	15.8785	16.8973	17.3	17.9216	19.7386	18.9874	-0.389463	0.00268515
chr7	ENSG00000239419	RN7SL535P	142987708	142988004	297	0.308052	0.309601	0.451793	0.685118	0.688454	0.883991	2.01916	0.946328	2.05298	1.82671	0.000304355
chr11	ENSG00000254847	RP11-51B23.3	12559630	12562514	519	0.0588458	0.0221781	0.028768	0.247209	0.0789074	0.164301	0.235043	0.141474	0.229564	2.39567	0.0041995
chr4	ENSG00000248346	RP11-292D4.1	147878590	147896609	801	0.0190772	0.00718991	0.0186526	0.160285	0.0920914	0.0976519	0.128951	0.0764409	0.0930279	2.91079	0.00140229
chr1	ENSG00000163141	BNIPL	151009046	151020076	2892	0.137504	0.0976665	0.149956	0.0575032	0.0255297	0.0123051	0.0747458	0.0317865	0.0386839	-1.58675	0.00110205
chr11	ENSG00000174080	CTSF	66330934	66336312	2896	5.86488	6.05691	6.91684	7.20408	6.65404	7.09513	7.36041	9.09108	8.16649	0.369618	0.00823502
chr16	ENSG00000261325	AC140542.2	47883225	47921041	1325	0.028846	0.0086973	0	0.0342157	0.0123776	0.0644318	0.0425417	0.0647268	0.0225063	1.77369	0.146203
chr8	ENSG00000253620	AC144568.4	14091	14320	137	0	0.250709	0.0542006	0	0.0594664	0	0	0	0	-2.79546	0.192811
chr22	ENSG00000100342	APOL1	36649056	36663576	3519	0.178209	0.158901	0.203991	0.232006	0.167858	0.254853	0.259082	0.292595	0.243749	0.523796	0.0742648
chr5	ENSG00000152409	JMY	78532012	78623038	9042	1.4745	1.26638	1.38874	1.78694	1.8186	2.02183	2.03879	1.88669	2.15005	0.60536	4.5229e-06
chr12	ENSG00000029153	ARNTL2	27485787	27576241	5002	18.5935	19.158	16.6323	4.47383	4.89462	5.82328	4.8559	5.2005	4.69005	-1.76164	5.27773e-15
chr16	ENSG00000153406	NMRAL1	4511681	4545764	3541	17.9716	13.7597	17.1218	5.62963	5.50258	5.51969	6.84027	7.90291	7.23124	-1.2396	2.40647e-12
chr20	ENSG00000100985	MMP9	44637547	44645200	2336	0.284787	0.207261	0.294451	0.650362	0.614512	0.618443	0.840804	0.792224	0.823661	1.56829	4.40586e-09
chr3	ENSG00000134072	CAMK1	9799026	9811676	2720	9.49708	7.62484	9.35717	4.4742	4.39121	4.84852	5.40746	6.23645	5.85406	-0.663919	7.03527e-07
chr1	ENSG00000186063	AIDA	222841355	222886552	4517	20.1899	19.0028	18.4095	4.67291	5.1149	5.17195	5.49162	5.12372	5.48581	-1.79153	8.01676e-17
chr10	ENSG00000067064	IDI1	1085848	1095110	3589	60.7415	76.4413	56.9769	118.246	131.181	145.621	112.75	132.973	110.215	1.04723	1.28436e-07
chr5	ENSG00000205089	CCNI2	132083137	132089856	2923	0.316568	0.252424	0.258361	0.444804	0.463082	0.501594	0.405136	0.528352	0.543488	0.90805	4.33465e-05
chr6	ENSG00000204386	NEU1	31825436	31830683	4822	10.9602	8.49583	11.7693	12.9927	12.8192	13.77	16.4194	18.2531	18.4317	0.667636	3.33624e-06
chr20	ENSG00000268941	MGC4294	57209828	57210772	945	0.202166	0.249914	0.213479	0.503579	0.346992	0.361254	0.467105	0.654531	0.57573	1.204	0.000723854
chr19	ENSG00000105695	MAG	35783028	35804707	2957	0	0	0	0.0357889	0.0166458	0.0264763	0.00635681	0.0352331	0.0201781	6.33458	0.00198919
chr2	ENSG00000169605	GKN1	69201705	69208106	1149	0.119738	0.175496	0.0585367	0.210412	0.356799	0.229069	0.204385	0.207906	0.291946	1.13803	0.0164789
chr18	ENSG00000080986	NDC80	2571510	2616634	3600	18.837	24.8731	19.0056	28.2581	33.8601	34.5309	28.8239	32.8558	27.9476	0.664025	9.07671e-05
chr15	ENSG00000166963	MAP1A	43803156	43823818	10652	3.82821	2.5186	3.93328	1.88598	1.78949	1.82989	2.69705	2.25357	3.0017	-0.511166	0.000951625
chr7	ENSG00000180347	CCDC129	31553704	31698334	7153	0.00106933	0	0	0	0.00458841	0.00895686	0.00394257	0.00428471	0.00312867	3.33022	0.0633807
chr15	ENSG00000188549	C15orf52	40623653	40633168	7510	8.41587	6.74131	9.2453	4.33606	4.61724	4.40017	5.38868	5.04336	5.8904	-0.615984	2.20946e-06
chr14	ENSG00000258403	RP11-355I22.6	62581071	62584284	526	0.0580642	0	0.014193	0.0286971	0.233578	0.162119	0.231921	0.0465317	0.141572	2.65179	0.0228582
chr7	ENSG00000231951	AC004837.4	39649209	39649889	565	0.16219	0.173193	0.21144	0.0400796	0.0289978	0.075474	0	0.086651	0.0395451	-1.82373	0.0255497
chr5	ENSG00000248668	OXCT1-AS1	41870132	41871059	781	3.6978	4.57913	3.78767	1.55682	1.5951	2.12135	1.76733	1.31705	1.80319	-1.15714	3.38552e-07
chr17	ENSG00000182612	TSPAN10	79604197	79615779	4749	1.15313	0.91047	1.39201	1.80525	1.80195	1.69074	2.29204	2.70003	2.52412	0.989029	1.18885e-07
chr9	ENSG00000148337	CIZ1	130928343	130966662	5074	20.0904	13.93	18.6425	8.63596	8.13522	8.84668	11.0172	11.3153	12.1902	-0.707817	6.16112e-07
chr1	ENSG00000169241	SLC50A1	155107820	155111329	2320	9.13973	7.19484	8.02431	2.73993	2.69421	3.11046	3.45931	4.18125	3.51023	-1.2083	2.0067e-11
chr7	ENSG00000254003	CTB-167B5.1	87845975	87848541	576	41.3522	34.2781	36.3873	17.4823	17.323	20.2363	24.5064	25.6378	22.9902	-0.710618	5.62191e-07
chr20	ENSG00000244274	DBNDD2	44034697	44039250	2764	28.7683	24.4583	28.3849	14.1443	13.9582	14.8754	16.022	19.5269	17.4257	-0.668361	3.0664e-07
chr8	ENSG00000160957	RECQL4	145736667	145743229	4241	24.5657	21.169	28.1097	14.1982	14.246	13.6402	17.5268	15.6097	17.4543	-0.571172	7.28809e-06
chr14	ENSG00000273259	RP11-986E7.7	95058395	95090983	3067	0.0224412	0.033831	0.0243797	0.0345057	0.0427972	0.0440921	0.02758	0.0839255	0.055932	0.910729	0.152595
chr17	ENSG00000154229	PRKCA	64298754	64806861	11152	13.4287	9.94485	13.3431	14.6521	13.6145	15.1657	18.2623	16.6305	20.1877	0.525261	8.83081e-05
chr1	ENSG00000134686	PHC2	33789224	33896653	5410	12.4639	9.48441	12.3219	4.89252	4.11607	5.26182	5.73903	7.00295	6.26815	-0.94385	4.60122e-09
chr12	ENSG00000257764	RP11-1143G9.4	69747273	69748005	599	1.32599	0.124937	0.16206	0.201645	0.246191	0.0118662	0.0783477	0.0613056	0.111913	-2.00045	0.00962008
chrX	ENSG00000225400	RP11-1114A5.5	135929543	135930193	651	0.26986	0.229945	0.390045	1.5077	1.37192	1.64889	1.70154	1.88994	1.49903	2.5426	8.51983e-11
chr1	ENSG00000229344	RP5-857K21.7	568137	568818	682	930.45	613.28	880.884	1219.44	1166.82	1262.07	1284.51	1490.7	1443.96	0.807626	1.82387e-07
chr11	ENSG00000170743	SYT9	7260009	7490273	4727	0.00161801	0.00487843	0.004746	0.0111954	0.0138856	0.0240938	0.0278393	0.0155598	0.0220922	2.3319	0.00545556
chr12	ENSG00000256234	RP11-283G6.4	26364097	26488789	699	0.0983566	0.0823759	0.0961674	0.302467	0.386872	0.325472	0.376069	0.525476	0.650159	2.28983	7.53794e-06
chr12	ENSG00000111674	ENO2	7022909	7032861	4281	46.9591	38.5704	47.7219	28.3943	26.7886	29.1123	32.3659	34.358	35.0914	-0.417524	0.00105655
chr9	ENSG00000130958	SLC35D2	99082988	99145992	2203	6.00126	4.32212	5.35185	2.96772	2.9601	2.99454	2.91351	3.5743	3.4156	-0.627024	5.43031e-06
chr1	ENSG00000163462	TRIM46	155145873	155157447	4528	1.62154	1.13315	1.63665	0.450795	0.532716	0.542349	0.678817	0.606423	0.688591	-1.22399	4.94444e-10
chr2	ENSG00000144354	CDCA7	174219548	174233725	3934	16.6199	15.5991	16.3451	10.3999	10.2293	10.9573	11.294	11.2858	10.8339	-0.477674	0.000120853
chr15	ENSG00000128829	EIF2AK4	40226347	40327797	10718	5.93997	5.0971	5.69891	2.20029	2.3496	2.65088	2.5594	2.43072	2.84193	-1.05289	1.90505e-11
chr11	ENSG00000185101	ANO9	417933	442011	6207	0.0234132	0.0195059	0.0590375	0.0572485	0.0502323	0.0366995	0.0817804	0.0513513	0.075714	0.898553	0.0458763
chr19	ENSG00000077312	SNRPA	41256542	41271294	2361	26.5417	18.9956	24.1744	11.9348	11.9447	12.0993	14.7793	18.0257	17.4518	-0.59532	2.11926e-05
chr20	ENSG00000124151	NCOA3	46130601	46285621	8447	7.28684	6.11578	7.33626	10.0715	9.59449	10.4427	11.1111	8.87654	11.9137	0.685626	1.43317e-06
chr3	ENSG00000160796	NBEAL2	47021173	47051193	9819	4.92106	3.47153	5.43382	1.41531	1.2953	1.29996	1.91098	1.7474	1.95486	-1.42176	3.201e-12
chr12	ENSG00000256185	RP11-612B6.2	26488797	26489883	172	2.07831	1.0666	2.24823	4.76429	3.79485	4.44467	5.70625	5.38639	5.86517	1.59481	9.62613e-07
chr10	ENSG00000183049	CAMK1D	12391481	12877545	8746	0.554484	0.419272	0.609697	1.19732	0.984164	1.15989	1.31132	1.33727	1.51315	1.348	3.84258e-11
chr1	ENSG00000226852	RP1-212P9.2	29194087	29197779	1747	0.00875281	0.00659761	0.012837	0.0605626	0.0375577	0.0407306	0.0537856	0.0736509	0.0725596	2.63849	0.00115544
chr14	ENSG00000196497	IPO4	24649425	24658170	5007	26.1822	18.6058	25.2783	13.1725	12.9683	13.4276	17.2077	18.104	20.4339	-0.458433	0.000774023
chr6	ENSG00000199332	Y_RNA	31369929	31370027	99	1.52999	2.47951	1.86992	0.680551	0.656509	0.640774	0.752138	0.55175	1.19373	-1.32037	0.0110576
chr2	ENSG00000170500	LONRF2	100889753	100939195	13933	0.105411	0.0757309	0.120242	0.155749	0.160193	0.169639	0.166659	0.139911	0.189546	0.817506	5.67001e-05
chr19	ENSG00000267980	AC007292.6	4363786	4364637	746	9.78006	7.27157	8.74132	12.6737	12.4579	13.9058	15.7451	17.2591	18.5772	0.911535	2.96337e-08
chr9	ENSG00000147883	CDKN2B	22002902	22009362	4058	2.85719	2.30851	3.09765	3.22661	3.24292	4.001	4.29204	4.09006	4.90772	0.621988	1.56706e-05
chr10	ENSG00000196139	AKR1C3	5077546	5149878	4532	0.270018	0.366357	0.331661	0.557159	0.472504	0.5403	0.38785	0.622117	0.409828	0.72264	0.00162564
chr8	ENSG00000248538	RP11-10A14.5	9046521	9060364	875	0.0785954	0.072408	0.0426923	0.172641	0.131152	0.300718	0.225384	0.237944	0.161822	1.73932	0.00226082
chr9	ENSG00000136869	TLR4	120466610	120479149	5256	0.0276487	0	0	0	0	0.00270866	0	0	0.00283844	-2.8882	0.0968273
chr8	ENSG00000104714	ERICH1	564746	688106	9726	1.03184	0.770659	0.967354	0.413572	0.433646	0.357925	0.435918	0.411561	0.457913	-1.03284	1.89019e-09
chr18	ENSG00000075643	MOCOS	33767482	33852120	6281	1.85708	1.70272	1.91338	0.209445	0.209013	0.18247	0.160138	0.178588	0.214965	-3.13738	5.08904e-19
chrMT	ENSG00000210140	MT-TC	5761	5826	66	325.294	245.455	364.495	403.477	390.844	425.057	500.396	556.051	540.632	0.691502	2.62487e-06
chr3	ENSG00000154928	EPHB1	134316643	134979309	6956	1.23816	0.905104	1.27511	3.12597	2.77084	2.97806	3.87177	3.58387	4.1803	1.68682	1.35031e-13
chr18	ENSG00000141668	CBLN2	70203915	70305756	5593	0.103932	0.093803	0.113653	0.0446077	0.0733497	0.0445459	0.0504204	0.0175347	0.0400116	-1.09931	0.00478642
chr10	ENSG00000148672	GLUD1	88810243	88854623	4027	21.6451	21.4261	20.0641	10.8131	11.0933	12.3358	11.9039	12.1378	12.3359	-0.740522	4.19163e-08
chr11	ENSG00000221968	FADS3	61640991	61659523	6283	8.52768	7.63917	9.72812	5.1057	5.11135	5.41909	6.08628	6.09739	6.32818	-0.501305	4.95235e-05
chr20	ENSG00000273451	RP4-569M23.4	45976881	45977886	1006	0.129145	0.120251	0.178265	2.08002	2.13512	1.95845	2.53949	1.17497	2.11897	3.91403	1.2957e-13
chr11	ENSG00000137504	CREBZF	85370752	85393951	5587	13.1643	12.8875	14.3637	21.7594	21.9522	23.8398	23.6877	23.8673	24.1102	0.884997	3.3554e-09
chr18	ENSG00000267396	RP11-845C23.3	56065895	56067314	768	2.30792	1.60467	2.07175	4.35608	3.83106	4.91621	5.01262	5.28551	5.26818	1.36773	5.52655e-10
chr3	ENSG00000174844	DNAH12	57327727	57530071	10701	0.0092926	0.00646568	0.00559125	0.0254364	0.019937	0.0186275	0.0202055	0.0223408	0.0244	1.71372	0.000456536
chr17	ENSG00000267446	CTB-39G8.2	43448768	43449423	386	0.0197673	0	0	0.0586176	0.0424102	0.0367944	0	0.0475237	0.154229	2.89585	0.155632
chr3	ENSG00000196095	AC126182.1	120262892	120263292	393	0.116497	0	0.037968	0	0	0	0	0	0	-4.39472	0.665958
chr12	ENSG00000110876	SELPLG	109015686	109027735	2843	0.355061	0.293993	0.402388	1.23635	1.20325	1.32681	1.49092	1.57575	1.86521	2.14644	1.27088e-13
chr4	ENSG00000251292	RP11-380P13.2	23724885	23735202	639	13.6982	7.97373	12.4584	4.73786	5.03922	4.76131	6.15519	7.91225	7.6357	-0.80832	1.32674e-05
chr5	ENSG00000253141	CTB-164N12.1	172890503	172911587	1169	0.00653842	0.00985694	0.0383574	0.0840186	0.0490979	0.0121704	0.0321426	0.0681173	0.0637678	1.59475	0.152967
chr15	ENSG00000137806	NDUFAF1	41679551	41694717	1786	4.97868	4.89184	4.65021	1.78992	2.08489	2.32277	1.91507	2.83714	2.03743	-1.06279	1.0667e-08
chr14	ENSG00000256053	APOPT1	104029299	104073860	3932	5.69516	5.58598	4.8115	2.35329	2.45795	2.86019	2.29724	3.18296	2.56852	-0.936071	1.51239e-08
chr5	ENSG00000145908	ZNF300	150273954	150284545	4411	9.23647	13.1781	9.53779	5.39018	5.89995	5.69964	5.33375	3.58496	4.49815	-0.973149	3.94196e-06
chr11	ENSG00000174807	CD248	66081958	66084515	2558	0.00597886	0	0	0.0531888	0.0192412	0.0445156	0.0367398	0.0335396	0.0845503	4.48119	7.20351e-05
chr16	ENSG00000140807	NKD1	50582241	50670647	4912	0.0435984	0.0598579	0.0791663	0.197007	0.160352	0.166653	0.185623	0.164713	0.217158	1.66831	3.70881e-07
chr2	ENSG00000179915	NRXN1	50145643	51259674	15264	0.00200457	0.0064217	0.0044099	0.017833	0.0086015	0.0121266	0.0117021	0.0136547	0.0112414	1.58912	0.00505676
chr20	ENSG00000101115	SALL4	50400581	50419059	4061	0.534857	0.330761	0.532159	0.954983	0.814172	0.864111	1.32393	1.15759	1.27653	1.29923	1.53906e-08
chr11	ENSG00000256269	HMBS	118955576	118964259	4247	4.85866	4.98715	4.3297	0.995051	1.17455	1.05421	0.942828	1.25122	1.25577	-1.99097	7.2571e-16
chr9	ENSG00000235138	RP11-374P20.4	136919412	136923927	2112	0.0868902	0.0682242	0.116815	0.239769	0.322351	0.154996	0.200226	0.269826	0.286005	1.55053	5.56656e-05
chr4	ENSG00000129116	PALLD	169418217	169849608	10114	5.42644	4.41922	5.26499	1.87042	1.65263	1.91314	2.12759	2.17161	2.35442	-1.22212	7.60538e-13
chr9	ENSG00000260193	RP11-83N9.5	138999654	139001270	1334	0.131797	0.103664	0.156877	0.237895	0.196707	0.15466	0.267615	0.174503	0.162071	0.711995	0.151679
chr3	ENSG00000223117	RN7SKP296	190359952	190360292	341	0.0223683	0	0	0.110551	0.0959809	0.0416357	0.0549808	0.0717024	0.0872612	3.16501	0.0644149
chr4	ENSG00000270228	RP11-453E17.3	68584714	68589980	2046	2.90751	2.9409	2.91222	1.20056	1.34301	1.49211	1.2355	1.28182	1.498	-1.02275	1.26758e-08
chr1	ENSG00000117139	KDM5B	202696526	202778598	9185	3.04299	2.32887	2.95247	3.26471	3.22055	3.55133	3.94655	3.56448	4.45409	0.504776	0.000104705
chr3	ENSG00000265992	ESRG	54666149	54673884	3140	21.7175	13.4198	20.6578	9.32631	8.92746	8.98294	11.7275	7.98475	14.3397	-0.757125	1.21741e-05
chr10	ENSG00000225383	SFTA1P	10826400	10836943	781	52.229	57.0216	47.5085	31.6972	37.2015	36.9733	31.9923	36.0464	31.9518	-0.507584	0.000338403
chr9	ENSG00000175287	PHYHD1	131683174	131704320	2915	4.31556	3.46651	4.54784	1.67519	1.64071	1.92887	1.92484	2.43246	2.15177	-0.967577	4.04944e-09
chr14	ENSG00000259522	RP11-468E2.2	24649601	24659622	4351	32.8463	23.8934	31.8987	16.3605	16.2958	16.8733	21.3353	22.7741	25.2489	-0.479326	0.00037622
chr17	ENSG00000068489	PRR11	57232860	57282066	4080	50.8447	45.2841	49.3428	21.9105	23.6941	24.7489	26.1249	25.5858	29.5508	-0.842074	1.68201e-09
chr6	ENSG00000135577	NMBR	142379467	142409936	1576	0	0.00365651	0.0474299	0	0	0	0	0.00388748	0	-3.60917	0.0567069
chr10	ENSG00000228065	RP11-222A11.1	67330096	67526299	8549	0.607523	0.598887	0.524016	0.127355	0.123815	0.139896	0.140751	0.0975153	0.135255	-2.08141	1.58017e-13
chr16	ENSG00000172824	CES4A	67022492	67043661	4340	0.199135	0.171355	0.315315	0.0644511	0.0737269	0.060684	0.110456	0.0663755	0.115152	-1.3892	1.08731e-05
chr3	ENSG00000248607	RP11-158I23.1	125775766	125777071	379	0.161052	0.0455235	0.255884	0.616874	0.237553	0.599555	0.470086	0.58079	0.608647	1.89905	0.0018121
chr7	ENSG00000105889	STEAP1B	22459063	22672544	2316	7.29668	7.70998	6.8276	3.51159	3.93141	3.83795	3.77367	4.09057	3.32308	-0.859309	6.86567e-08
chr12	ENSG00000151491	EPS8	15773092	16035263	6200	5.83523	5.35064	5.5377	8.17261	7.69554	8.86835	8.74067	8.64961	9.09113	0.715678	1.27847e-07
chr22	ENSG00000236540	AC006547.13	20050503	20058066	1797	1.79548	1.27641	1.5392	0.407944	0.269286	0.3841	0.428777	0.58987	0.543587	-1.70809	4.40271e-10
chr19	ENSG00000130201	EXOC3L2	45715879	45737469	1725	0	0	0	0.0306673	0.0190182	0.0247499	0.0544712	0.0355189	0.0432262	6.07217	0.00296043
chr19	ENSG00000105404	RABAC1	42460833	42463542	1999	27.1229	23.4891	26.5716	14.6507	13.8729	15.7524	15.4376	20.6753	17.7568	-0.555788	1.51187e-05
chr2	ENSG00000188452	CERKL	182401403	182545392	4765	0.947015	1.01751	1.0405	0.555306	0.538941	0.679704	0.649007	0.549255	0.629303	-0.642545	6.69707e-05
chr14	ENSG00000073712	FERMT2	53323986	53419153	8510	14.2258	15.8714	14.2633	10.0174	10.7499	12.0711	10.7748	10.6541	10.969	-0.34646	0.00958974
chr2	ENSG00000249715	FER1L5	97308474	97370624	10466	0.091358	0.0429705	0.06217	0.161824	0.141124	0.157127	0.204795	0.114212	0.130442	1.33894	5.15692e-06
chr19	ENSG00000130477	UNC13A	17712137	17799401	11438	0.028088	0.0136105	0.0222318	0.0951903	0.0681532	0.101452	0.114244	0.109867	0.140881	2.41665	4.55238e-10
chr20	ENSG00000254806	SYS1-DBNDD2	43991840	44039250	1402	56.9575	47.8197	55.4126	27.7998	27.3097	29.3009	30.9995	38.7366	34.5868	-0.665282	4.03839e-07
chr20	ENSG00000228265	RP5-1125A11.1	32570858	32582163	1207	0.46229	0.329367	0.346741	0.106414	0.1019	0.0825132	0.10896	0.182699	0.0679381	-1.68241	4.23265e-05
chr14	ENSG00000259104	PTCSC3	36605314	36645674	571	2.52769	2.08676	2.88988	1.24265	1.23382	1.2447	1.46286	0.653783	1.06956	-1.01129	0.00019057
chr19	ENSG00000267395	AC074212.6	46271054	46275762	1119	1.64611	1.3798	1.96342	2.33602	2.39597	2.39019	3.37455	3.31707	4.25001	0.947696	6.79384e-06
chr9	ENSG00000180264	GPR144	127213423	127239379	2892	1.88538	1.756	2.26226	0.959259	1.03253	0.831822	1.18293	0.881546	1.05994	-0.887866	5.49231e-07
chr2	ENSG00000178752	FAM132B	239067623	239077541	3572	1.73853	1.5138	2.21271	0.541783	0.4984	0.526058	0.757821	0.700047	0.701607	-1.45566	3.80218e-11
chr17	ENSG00000154240	CEP112	63631656	64188202	7849	0.485309	0.477465	0.382083	0.25045	0.254031	0.293858	0.198813	0.205393	0.217647	-0.814267	7.93235e-05
chr11	ENSG00000213368	ST13P11	94646212	94646931	720	0	0.00799766	0	0.0734143	0.0796735	0.0394991	0	0.0510171	0.0103479	3.4393	0.056863
chr6	ENSG00000025039	RRAGD	90074355	90121989	5072	9.4746	7.98281	8.48229	12.2972	12.3476	14.2703	13.7699	15.8164	14.7981	0.78345	2.90617e-08
chr9	ENSG00000240979	RP11-79D8.2	82340984	82341236	253	4.18639	3.01937	3.56316	4.49533	4.00626	4.48486	6.69965	6.54087	5.14034	0.642579	0.00561865
chr18	ENSG00000206418	RAB12	8609443	8639379	2467	18.5638	16.6634	17.7567	22.4399	23.0663	27.0336	27.1347	32.3245	27.5549	0.686806	6.75717e-07
chr6	ENSG00000112234	FBXL4	99316420	99395849	8076	2.51368	2.19601	2.34568	0.929645	0.953024	1.03838	0.925389	1.03757	1.01609	-1.1532	1.0301e-11
chr14	ENSG00000270062	RP11-248J18.3	51190495	51190990	496	0.400199	0.31326	0.195646	0.882449	0.627449	0.615991	0.567508	1.19651	0.765599	1.45355	0.000527726
chr3	ENSG00000241278	ENPP7P4	125567066	125628215	1086	0.351884	0.164449	0.233955	0.0973905	0.0754956	0.00654987	0.0518954	0.0338393	0.0411822	-2.1583	0.000374203
chr4	ENSG00000250317	SMIM20	25863452	25931435	1358	8.94465	9.39412	7.98604	3.14374	3.47216	3.60963	3.14083	4.08253	3.11829	-1.25796	1.14082e-10
chr17	ENSG00000132361	CLUH	2592680	2615957	6900	28.5346	19.7513	29.4202	10.9793	9.91637	10.0239	14.4207	15.1625	17.2537	-0.902896	1.79941e-07
chr1	ENSG00000270149	RP11-544M22.13	160967747	161008752	2114	2.01467	1.69854	2.14665	2.11655	1.86632	2.1174	2.61381	3.30731	2.52575	0.408489	0.0149873
chr6	ENSG00000232310	RP11-557H15.4	134846452	134980974	1404	0.027224	0.0123124	0	0.010764	0.07009	0.0456067	0.0267665	0.0610874	0.0424816	1.76705	0.123332
chr8	ENSG00000120875	DUSP4	29190581	29208185	7257	0.240313	0.177168	0.214353	0.454242	0.375381	0.438483	0.547937	0.480613	0.634243	1.31348	4.08633e-09
chr1	ENSG00000123836	PFKFB2	207222801	207254369	9815	0.640614	0.545732	0.595114	0.972171	0.936342	0.991508	1.07082	0.861875	1.0831	0.836183	1.48906e-07
chr22	ENSG00000100191	SLC5A4	32614465	32651328	2028	0.275232	0.133571	0.188006	0.685731	0.626903	0.501783	0.611645	0.568036	0.64717	1.73727	4.66584e-08
chr4	ENSG00000074966	TXK	48068410	48136273	3472	0.154189	0.0863369	0.0969151	0.289578	0.243379	0.315703	0.406063	0.368928	0.330829	1.64398	1.10727e-07
chr11	ENSG00000203418	AC131571.1	31706615	31706873	258	0.236292	0.0445275	0.0288791	0	0	0	0	0	0	-4.80932	0.409698
chr15	ENSG00000174498	IGDCC3	65619465	65670378	5552	0.0923009	0.0768426	0.0781239	0.198812	0.15665	0.232067	0.189626	0.23957	0.276775	1.48396	1.93546e-07
chr14	ENSG00000168952	STXBP6	25278862	25519503	8067	4.52853	4.90865	4.21451	10.0285	10.7299	11.9477	10.1533	10.5134	10.1592	1.31796	3.83877e-11
chr4	ENSG00000169429	IL8	74606223	74609433	2274	0.460679	0.494255	0.433986	0.598286	0.721439	0.926345	0.545506	0.644045	0.491923	0.605208	0.019938
chr22	ENSG00000128309	MPST	37415676	37425863	6760	5.47524	4.23369	5.64876	1.83869	1.82067	1.87128	2.39736	2.89254	2.61532	-1.09681	4.03198e-10
chr1	ENSG00000169224	GCSAML	247670360	247740992	4691	0	0.00245793	0	0.0145045	0.0262352	0.018209	0.00400755	0.00783959	0.0127209	3.72351	0.00376233
chr17	ENSG00000181031	RPH3AL	62293	236045	5953	0.476677	0.346715	0.507523	0.182882	0.19434	0.197305	0.258966	0.252265	0.234326	-0.906983	3.73718e-06
chr11	ENSG00000151116	UEVLD	18551156	18610294	5515	3.50738	3.64733	3.30186	0.930815	1.08754	1.17715	1.33288	1.04473	1.13752	-1.54612	1.76496e-13
chr6	ENSG00000199036	MIR219-1	33175612	33175721	110	0.344593	0.155846	0.134769	0.613109	0.59145	0.83384	0.677602	0.773223	0.672147	1.80096	0.0317617
chr12	ENSG00000139651	ZNF740	53574484	53584596	4734	5.99233	4.96986	5.91267	8.79294	8.64658	9.70897	9.75714	10.3022	10.4704	0.875968	1.9839e-09
chr4	ENSG00000198948	MFAP3L	170907748	170954182	8741	0.734193	0.658291	0.64427	0.213651	0.254396	0.254101	0.222621	0.163397	0.250914	-1.47855	2.20624e-10
chr16	ENSG00000087237	CETP	56995762	57017757	2085	0	0.00829287	0	0.0217498	0.00786804	0.0170655	0.0360565	0.0264501	0.00715325	2.52422	0.080443
chrMT	ENSG00000212907	MT-ND4L	10470	10766	297	1813.96	1013.55	1651.03	1983.8	1915.69	1900.03	2291.78	1729.39	2351.39	0.560474	0.000527236
chr11	ENSG00000219529	AP000580.1	77524365	77524722	358	4.13396	4.43315	3.7711	9.39417	8.27494	8.42863	9.55885	11.0145	9.35202	1.27321	5.23057e-09
chr2	ENSG00000196460	RFX8	102013823	102091165	2625	0.0291316	0.0505046	0.071208	0.00575908	0.00937513	0.00813371	0.00358024	0.00700368	0.0284114	-2.1558	0.00394475
chr1	ENSG00000133048	CHI3L1	203148059	203155877	3408	0	0	0.0021941	0.028836	0.00962906	0.00626551	0.0110316	0.00179834	0.0109429	3.72138	0.0244893
chr12	ENSG00000257790	RP11-1136G11.6	53547056	53548268	1213	0.277264	0.185244	0.234125	0.137032	0.0473184	0.0996994	0.154888	0.116147	0.073748	-1.03399	0.0286472
chr11	ENSG00000152402	GUCY1A2	106544738	106889250	16361	0.270708	0.235065	0.211198	0.360938	0.315977	0.363339	0.329824	0.222936	0.313718	0.521654	0.00744975
chr11	ENSG00000166833	NAV2	19372271	20143144	14577	3.34587	2.24355	3.30167	1.04415	0.870287	0.930866	1.1499	1.10138	1.45194	-1.33736	9.37465e-12
chr13	ENSG00000136155	SCEL	78109809	78219398	4205	0	0	0.00177834	0.0916894	0.148284	0.145577	0.0760006	0.078709	0.0603111	7.14076	6.28446e-10
chr17	ENSG00000261924	CTD-2561B21.5	78940039	78945013	4207	0.23088	0.156217	0.183082	0.354004	0.442691	0.357001	0.59431	0.604606	0.581548	1.46064	5.11446e-08
chr6	ENSG00000096395	MLN	33762450	33771788	566	0	0	0.0131917	0.0400089	0.0723666	0.0125568	0	0.0108123	0.0394753	2.5287	0.302377
chr2	ENSG00000145063	AC062028.1	11239977	11272947	2918	0.00524149	0.00395088	0	0.005181	0.00843409	0.0365864	0.00644174	0.0084009	0.00766787	1.97743	0.204374
chr11	ENSG00000187398	LUZP2	24518516	25104150	8795	0.00347883	0.00262224	0.0034014	0.00257902	0.00653076	0.00647541	0.00534432	0.0146364	0.00508925	1.18858	0.275351
chr18	ENSG00000132199	ENOSF1	670324	712676	10616	11.1604	9.71805	10.8021	4.5974	4.86415	5.22997	5.48854	6.60463	5.81857	-0.8614	2.04148e-09
chr3	ENSG00000175841	FAM172BP	101237711	101242731	2295	0.073301	0.0627865	0.032577	0.095509	0.146542	0.192257	0.151509	0.170887	0.136479	1.48761	0.000573703
chr11	ENSG00000255071	SAA2-SAA4	18252970	18270182	743	0.0102822	0.00775042	0.0201067	0.162617	0.132361	0.095695	0.0631836	0.2472	0.080224	3.38584	0.000507414
chr2	ENSG00000115008	IL1A	113531492	113542167	2124	0.781195	0.784218	0.566696	1.17428	1.23578	1.67858	1.0353	1.1136	1.09543	0.884449	0.000154081
chr10	ENSG00000256545	AL139819.1	102121397	102123376	1972	88.1082	71.3526	95.8636	103.529	91.2683	101.718	120.64	120.924	128.404	0.484635	0.000181068
chr3	ENSG00000008300	CELSR3	48673902	48700348	13888	7.06722	5.03768	8.22502	8.97612	8.04447	7.83583	11.5577	11.912	13.048	0.692314	3.98202e-05
chr9	ENSG00000167106	FAM102A	130702858	130742792	6100	1.44322	1.00752	1.48343	1.91986	1.56568	1.92551	2.4009	2.59853	2.91659	0.858182	1.69963e-06
chr19	ENSG00000231924	PSG1	43370616	43383974	4961	0.00308342	0.00348628	0.0120592	0.0091435	0.0264615	0.0143485	0.0265264	0.0210035	0.0180431	1.71776	0.0352017
chr3	ENSG00000114790	ARHGEF26	153838792	153975616	5489	1.12589	0.760439	1.0804	1.63354	1.42602	1.73	1.76561	1.83358	1.92976	0.908002	4.89945e-08
chr8	ENSG00000076641	PAG1	81880045	82024303	11023	0.898648	0.668482	0.810797	1.21821	1.21711	1.26842	1.42339	1.37081	1.67368	0.883614	1.4816e-08
chr9	ENSG00000188483	IER5L	131937835	131940540	2706	2.86273	2.84375	2.96756	4.20683	4.37451	5.27863	4.5602	6.02638	5.10986	0.86413	8.36693e-08
chr15	ENSG00000261581	RP11-665A22.1	28820165	28824546	725	0.0526856	0	0.0103026	0	0	0	0	0	0	-3.99832	0.85448
chrMT	ENSG00000210077	MT-TV	1602	1670	69	1562.89	1694.47	1879.97	2260.18	2273.87	2045.09	2546.39	1831.46	2095.22	0.449176	0.00292007
chr16	ENSG00000086696	HSD17B2	82068609	82132139	2688	0.0369838	0.0171553	0.033379	0.0759261	0.10071	0.0767838	0.0839127	0.0866349	0.119307	1.75335	0.000383453
chr10	ENSG00000225152	RP11-338O1.2	125185229	125187156	416	0	0	0	0.707207	0.590386	0.170736	0.450922	0.382241	0.447292	7.76348	3.83078e-06
chr7	ENSG00000261115	TMEM178B	140774032	141180180	10618	0.0115264	0.0179196	0.0176092	0.0256352	0.0278208	0.0221255	0.0256757	0.0311753	0.044966	0.983042	0.0167257
chr1	ENSG00000132718	SYT11	155829300	155854990	5240	0.0686029	0.0924194	0.134152	0.0173135	0.0172238	0.0190185	0.0233204	0.0222249	0.0526714	-1.87327	1.84392e-05
chr12	ENSG00000120868	APAF1	99038919	99129204	7901	6.21523	5.61963	6.16019	9.10138	8.91464	10.1435	10.4226	10.6133	11.0515	0.842153	4.00533e-09
chr11	ENSG00000118137	APOA1	116706467	116708666	1424	0.0107368	0.0485584	0.0472401	0.0955159	0.0230354	0.0949295	0.065977	0.090345	0.0890065	1.1523	0.152403
chr12	ENSG00000123338	NCKAP1L	54891495	54937726	6300	0.0522057	0.0301997	0.0213671	0.0564036	0.0560028	0.0666661	0.0462551	0.0457286	0.0935417	0.92088	0.0242579
chr1	ENSG00000116406	EDEM3	184659365	184724047	7804	3.2266	2.95445	3.14616	0.779904	0.690786	0.768983	0.825135	0.728912	0.792445	-1.92156	9.24868e-17
chr9	ENSG00000187024	PTRH1	130455257	130487152	3595	2.52091	2.1327	2.79552	1.06192	1.12963	1.27307	1.33339	1.7321	1.42951	-0.805678	5.77381e-07
chr19	ENSG00000070388	FGF22	639879	643703	2110	0.0833486	0.0382418	0.0496048	0.0895509	0.128285	0.0741988	0.195962	0.182958	0.243864	1.51453	0.00173573
chr19	ENSG00000207773	MIR642A	46178186	46178282	97	0.0780608	0.470719	0.0763233	0	0	0.0726501	0	0	0.076131	-2.66496	0.15356
chr4	ENSG00000109756	RAPGEF2	160025330	160281321	12005	3.48472	3.19294	3.46946	4.43334	4.53517	4.96352	4.9444	3.64994	5.1771	0.553785	0.00011658
chr12	ENSG00000011105	TSPAN9	3186521	3395730	5714	5.27131	4.80173	5.95627	8.62018	8.79941	9.00958	10.4579	12.068	10.7402	0.993258	8.48322e-10
chr5	ENSG00000082196	C1QTNF3	34019553	34043937	3576	0.049189	0.06287	0.0585494	0.306526	0.298247	0.316476	0.346946	0.330779	0.394212	2.62037	9.38759e-12
chr11	ENSG00000149418	ST14	130029457	130080271	4350	0.0984595	0.106023	0.142683	0.255474	0.20747	0.179997	0.283067	0.269119	0.281217	1.18086	1.4376e-05
chr5	ENSG00000250619	CTD-2215L10.1	9001886	9046052	805	0	0.0715423	0.02784	0.131344	0.0407264	0.141334	0.069988	0.0836676	0.101823	1.47986	0.15265
chr19	ENSG00000204611	ZNF616	52616344	52643175	4891	0.906986	0.882863	0.955602	0.324602	0.332147	0.288165	0.384371	0.373448	0.324848	-1.3392	1.83401e-10
chr20	ENSG00000224452	RSL24D1P6	30758193	30758593	401	0.685071	0.874987	0.893097	0.244532	0.326622	0.212529	0.374198	0.320253	0.296949	-1.3812	0.000880662
chr16	ENSG00000260162	RP11-863P13.1	88210895	88212252	608	0.452214	0.18937	0.454431	1.09266	0.929785	1.02879	1.45117	1.65092	1.66613	1.95809	3.09965e-07
chr18	ENSG00000263958	RP11-676J15.1	70535623	70548634	534	0	0	0.0139807	0.0565359	0.015339	0	0.0175733	0.103131	0.027891	2.76599	0.209553
chr2	ENSG00000197872	FAM49A	16730727	16847599	5448	0.00842351	0	0	0	0	0.00130661	0	0	0	-2.72786	0.247704
chr4	ENSG00000249509	RP11-402J6.1	113436541	113468037	952	0.112381	0.17547	0.10988	0.0158692	0.0172222	0.0298834	0.0394616	0.0192987	0.0234864	-2.36153	0.000934719
chr20	ENSG00000132622	HSPA12B	3713314	3733758	3173	0.180765	0.150789	0.299282	0.483623	0.462804	0.466572	0.550952	0.577516	0.651119	1.44699	1.43714e-07
chr9	ENSG00000234537	RP11-100G15.7	94894680	94900911	1863	0.0410405	0.0680573	0.0561779	0.154154	0.110064	0.106948	0.247148	0.115112	0.140091	1.44979	0.0026969
chr15	ENSG00000104047	DTWD1	49913177	49937333	3960	3.28324	3.6831	3.36123	1.59595	1.63464	1.77768	1.67574	1.71488	1.38443	-0.978583	1.75077e-08
chr16	ENSG00000157368	IL34	70613798	70694585	2233	0.051365	0.015487	0.0167406	0.0609267	0.0661211	0.130666	0.10942	0.128978	0.0834919	1.92225	0.000940825
chr3	ENSG00000114124	GRK7	141496990	141537332	3239	0.00472219	0.00177973	0	0.0140031	0.015197	0.0307642	0.0203124	0.00756859	0.00460545	2.80676	0.0297587
chr14	ENSG00000100865	CINP	102808956	102829253	3528	5.3088	5.65847	5.3496	2.46628	2.56725	2.78817	2.48297	3.17559	2.75897	-0.911369	5.67462e-09
chr2	ENSG00000230958	AC093166.4	112623375	112623982	303	0	0	0.0246042	0.12437	0.107979	0.117101	0	0.0806652	0.0490844	3.08303	0.104874
chrX	ENSG00000078596	ITM2A	78615881	78623164	2051	2.20328	3.24004	2.26359	6.43774	6.94262	7.14053	5.36979	6.71314	5.58108	1.39912	6.86767e-09
chr11	ENSG00000110077	MS4A6A	59939081	59952139	6197	0.0160454	0	0	0	0	0	0.0015169	0	0	-3.77055	0.0568861
chr2	ENSG00000188389	PDCD1	242792033	242801060	2114	0.054255	0.0190847	0.0530474	0.13586	0.124163	0.144751	0.142248	0.162322	0.190489	1.96596	3.29967e-05
chr3	ENSG00000163810	TGM4	44916100	44956482	5443	0.0379406	0.0264801	0.0178611	0.243074	0.212546	0.240637	0.233143	0.254501	0.275464	3.24245	5.18576e-13
chr7	ENSG00000106610	STAG3L4	66767608	66786513	2501	3.30214	4.10464	3.5814	1.63806	2.03683	1.99762	2.29594	2.05577	1.72655	-0.813035	2.02298e-06
chr2	ENSG00000185304	RGPD2	88055474	88285309	7055	0.00542089	0.00735499	0.00318014	0.0203617	0.0220976	0.0232077	0.0293138	0.0182457	0.0327786	2.21175	0.000310837
chr3	ENSG00000168334	XIRP1	39224701	39234087	6467	0.0141929	0.0196133	0.00693849	0.11574	0.0494818	0.0803554	0.125007	0.0985742	0.126885	2.89817	3.23848e-08
chr19	ENSG00000124467	PSG8	43256838	43359843	4090	0.00747979	0.00281902	0.00182833	0.0166353	0.0200596	0.0191437	0.0275778	0.00899128	0.00547116	2.0815	0.0430352
chr15	ENSG00000259469	RP11-227D13.4	49021277	49022041	540	0.381791	0.266465	0.304165	0.0279544	0.13652	0.0394808	0.156406	0.0226638	0.0965358	-1.91825	0.00455018
chr10	ENSG00000155265	GOLGA7B	99609996	99631337	3409	0.0987091	0.06764	0.0965121	0.166313	0.175679	0.217141	0.20954	0.183377	0.227545	1.27539	2.56208e-05
chrX	ENSG00000102384	CENPI	100353178	100418670	4340	8.64387	9.483	8.3481	6.03227	6.65054	7.1968	6.3891	5.84387	6.6118	-0.352502	0.0101932
chr2	ENSG00000065802	ASB1	239335383	239360891	7410	5.00535	3.72542	5.02717	2.60899	2.42061	2.66785	3.35803	3.61001	3.41783	-0.505987	0.000121626
chr15	ENSG00000140465	CYP1A1	75011883	75017951	3435	0.153622	0.119152	0.121904	0.266287	0.277048	0.263156	0.243525	0.406801	0.330049	1.28141	4.38747e-06
chr5	ENSG00000249318	AC010468.2	110601507	110605787	438	0.0697035	0	0.034076	0.0172248	0	0	0	0	0	-2.71248	0.218107
chr5	ENSG00000243232	PCDHAC2	140345820	140391936	5970	1.80519	1.74795	2.07693	2.27192	2.22098	2.43365	2.74446	2.78652	2.98508	0.55034	4.54977e-05
chrX	ENSG00000101986	ABCD1	152990323	153010216	4233	0.621536	0.341838	0.607703	0.601862	0.463231	0.553232	0.75498	0.865865	0.900446	0.505022	0.021998
chr11	ENSG00000137500	CCDC90B	82970139	82997450	6561	11.7594	13.0941	11.0121	4.8675	5.29374	5.84376	5.15361	5.84094	5.43361	-1.05065	2.68053e-10
chr14	ENSG00000185215	TNFAIP2	103589779	103603776	5029	2.44251	1.7895	2.34056	3.31481	3.17487	3.43813	4.19993	4.58268	4.92593	0.944426	1.86292e-08
chr12	ENSG00000123415	SMUG1	54558529	54582778	4064	4.58621	4.32083	4.20445	2.37546	2.12174	2.50635	2.31516	2.95443	2.64295	-0.716593	3.71916e-07
chr5	ENSG00000164463	CREBRF	172483355	172566291	12337	0.865565	0.929583	0.725659	2.19042	2.32729	2.5956	2.14354	1.54183	1.86793	1.4358	4.5969e-09
chr16	ENSG00000087253	LPCAT2	55542910	55620582	7439	0.00616932	0	0	0	0.00110301	0	0	0	0	-2.69739	0.259593
chr17	ENSG00000108846	ABCC3	48712138	48769613	9614	0.01273	0.00539748	0.0108909	0.0117967	0.0128024	0.0222144	0.0185785	0.00892645	0.0170711	0.779919	0.264701
chr17	ENSG00000154035	C17orf103	21142183	21156722	4930	0.527476	0.442033	0.549107	0.68394	0.639068	0.646853	0.728343	0.857855	0.960785	0.670358	7.05881e-05
chr10	ENSG00000214435	AS3MT	104629273	104661656	2404	1.03696	1.42899	1.2067	0.556514	0.610786	0.689768	0.582477	0.718843	0.670079	-0.853387	1.59309e-05
chr5	ENSG00000113552	GNPDA1	141371314	141392606	3961	15.2632	12.9313	14.7838	20.3795	20.7831	23.1274	23.1128	24.5934	23.9154	0.763316	2.85761e-08
chr5	ENSG00000164400	CSF2	131409483	131411859	783	0.0390304	0	0	0.144675	0.125608	0.199788	0.0959359	0.281505	0.142746	3.78515	0.000151639
chr9	ENSG00000160401	C9orf117	130469268	130478281	4703	2.28816	1.86204	2.60612	0.93235	1.02929	1.11094	1.1992	1.46617	1.27995	-0.844781	1.41973e-07
chr12	ENSG00000139168	ZCRB1	42705880	42719920	2446	11.7328	12.3739	10.6097	6.52028	7.04265	6.9655	6.25501	7.57614	6.10709	-0.678867	4.06382e-06
chr5	ENSG00000094755	GABRP	170190354	170241051	4621	0.173787	0.133491	0.194194	0.0834369	0.0798976	0.073939	0.113911	0.0742776	0.138821	-0.733108	0.0108769
chr12	ENSG00000245311	RP11-165P7.1	27542722	27599558	804	7.07977	6.69035	5.74217	1.72838	1.79419	2.20225	2.184	1.68305	1.77021	-1.68143	6.47854e-12
chr7	ENSG00000229180	GS1-124K5.11	65991075	66007536	7092	1.02028	0.673942	1.01234	0.393382	0.419979	0.319198	0.491758	0.458085	0.534344	-0.942567	2.95129e-07
chr7	ENSG00000106261	ZKSCAN1	99613204	99639312	10299	5.66691	4.67631	5.45001	3.21114	3.28334	3.32898	3.87022	3.40573	4.16865	-0.469279	0.000173378
chr11	ENSG00000176148	TCP11L1	33060963	33127489	5370	3.58925	3.44304	3.37707	1.47686	1.69444	1.74579	1.74346	1.84453	2.02391	-0.888163	2.43516e-09
chr17	ENSG00000175832	ETV4	41605212	41656988	3607	13.6843	9.53007	13.2864	5.56437	5.39964	5.82127	7.06171	8.47539	8.79874	-0.730877	2.27808e-06
chr5	ENSG00000183474	GTF2H2C	68856035	68890550	6989	1.52342	1.35785	1.57512	0.723714	0.778372	0.72012	1.04643	0.91476	0.969162	-0.696025	2.08018e-06
chr14	ENSG00000214900	C14orf182	50448430	50474238	7061	0.0335809	0.0277619	0.0180055	0.119925	0.110394	0.164332	0.163751	0.135424	0.177488	2.53747	3.24236e-10
chr2	ENSG00000171303	KCNK3	26915619	26956288	6162	0.00744763	0.00187127	0.00242729	0.00245389	0.00798932	0.0103971	0.00915306	0.0169105	0.00968468	1.38448	0.210911
chr5	ENSG00000204961	PCDHA9	140227048	140391929	9563	1.06463	1.00205	1.17857	1.30693	1.27677	1.36305	1.57482	1.59033	1.69749	0.536108	8.63534e-05
chr6	ENSG00000198719	DLL1	170591294	170599561	3174	0.0505981	0.0363232	0.0541836	0.0571591	0.0594477	0.062788	0.0740293	0.102337	0.0869452	0.754593	0.151679
chr2	ENSG00000115561	CHMP3	86730554	86948245	7393	9.0591	8.69938	8.64908	1.894	2.02551	2.1752	2.08532	2.23201	2.29556	-1.95703	9.79666e-18
chr13	ENSG00000032742	IFT88	21140585	21265503	5480	0.808123	0.977358	0.867922	0.137962	0.131757	0.183156	0.108066	0.124155	0.129316	-2.60186	1.68377e-14
chr1	ENSG00000232456	RP11-5P18.10	16361673	16366524	704	0.292977	0.253554	0.381942	0.0643547	0.0582012	0.0706922	0.120022	0.10435	0.042331	-1.89716	0.000472267
chr14	ENSG00000092140	G2E3	31028329	31089269	10025	8.97454	9.71059	8.39581	5.65429	6.34099	6.65387	6.50131	5.30875	5.40103	-0.493038	0.000735241
chr17	ENSG00000264954	RP11-214C8.2	62073431	62077259	2926	0.0156815	0.0216704	0.0332203	0.0542519	0.0336441	0.0316215	0.0738776	0.0314173	0.0407835	0.985073	0.154701
chr20	ENSG00000101040	ZMYND8	45837859	45985567	7684	9.06647	7.14617	9.24133	11.835	11.0522	12.1892	15.077	13.2567	15.443	0.731973	2.79799e-07
chr1	ENSG00000143107	FNDC7	109255279	109285365	3401	0.020238	0.0186447	0.0329792	0.108913	0.142321	0.108826	0.174106	0.0883002	0.157901	2.53066	3.0108e-07
chr10	ENSG00000099194	SCD	102106881	102124591	5362	78.4138	62.1789	83.5862	91.1391	80.7003	91.1849	105.076	105.531	113.152	0.489545	0.000174387
chr11	ENSG00000261625	RP11-554A11.4	68768233	68769516	1284	0.101206	0.089748	0.186265	0.0588457	0	0.0554063	0.014633	0.0381669	0.0928976	-1.39527	0.0660208
chr4	ENSG00000249863	RP11-177C12.1	37869913	37871599	1058	1.77704	1.49194	1.39847	0.72832	0.813662	0.779874	1.10086	1.16359	1.16245	-0.608647	0.00524051
chr5	ENSG00000239389	PCDHA13	140261793	140391929	5321	1.82121	1.80509	2.08425	2.32875	2.30679	2.38795	2.72229	2.91207	3.07013	0.555088	4.50804e-05
chr12	ENSG00000198324	FAM109A	111798455	111806925	3361	2.08656	1.5179	2.16025	2.63826	2.43848	2.73183	3.17399	4.0299	4.07217	0.824555	2.46058e-06
chr14	ENSG00000258430	RP11-982M15.2	105235686	105236608	663	30.5653	24.1681	29.5696	13.5518	14.6578	13.8963	15.292	19.3519	17.7307	-0.734742	2.24991e-07
chr10	ENSG00000255624	RP11-564D11.3	124639246	124658230	2343	0.796326	0.718329	0.778602	0.277434	0.360604	0.29463	0.481317	0.342621	0.378771	-1.01165	7.05844e-06
chr1	ENSG00000213625	LEPROT	65886270	65901690	5105	13.6878	15.352	13.9823	18.7605	20.4725	22.0549	20.4864	20.7065	20.8117	0.615155	1.0538e-05
chr1	ENSG00000232995	RP11-267N12.3	163214295	163291684	3626	0.588458	0.542132	0.523805	0.175126	0.226258	0.278742	0.24107	0.158884	0.203646	-1.26482	5.76158e-07
chr7	ENSG00000106540	AC004837.3	39649316	39649879	564	0.0676987	0.204117	0.172099	0.0401505	0.0145245	0.0756075	0	0.0542527	0	-2.0731	0.0407061
chr14	ENSG00000165409	TSHR	81421333	81612646	5519	0.00554345	0.00417849	0	0.0191782	0.0252732	0.0103184	0.00510963	0.00666365	0.0229772	2.2298	0.0282066
chr1	ENSG00000225333	RP1-144F13.4	40183700	40184267	568	0.0806674	0.0709388	0.0920173	0	0	0.037538	0	0.0215485	0	-2.66152	0.0489507
chr12	ENSG00000111700	SLCO1B3	20963636	21243040	3735	0.559004	0.859699	0.532547	0.31372	0.452492	0.405915	0.354829	0.282242	0.315528	-0.793218	0.0011901
chr2	ENSG00000226756	AC007365.3	64871746	64873832	627	0.133996	0.0642742	0.0476413	0.192654	0.339754	0.215405	0.628778	0.165955	0.356409	2.02157	0.00176779
chr11	ENSG00000150687	PRSS23	86502101	86663952	11725	0.824624	0.760744	0.876436	1.01889	0.971383	1.00851	1.02709	1.20143	1.09247	0.461409	0.0010841
chr13	ENSG00000125247	TMTC4	101256181	101327347	6272	2.78657	2.34495	2.97494	1.332	1.29643	1.37219	1.52124	1.4718	1.63774	-0.807311	1.34185e-08
chr1	ENSG00000252084	RN7SKP12	242351949	242352091	143	0.106249	0.0400438	0.155827	0	0	0	0.0652897	0	0	-2.67827	0.200525
chr9	ENSG00000164976	KIAA1161	34366668	34376851	6398	2.3348	1.37872	2.45115	0.548307	0.428337	0.404997	0.662631	0.689795	0.846471	-1.68133	6.61083e-11
chr17	ENSG00000233101	HOXB-AS3	46626992	46683776	1913	0.471627	0.500108	0.476762	0.624214	0.788909	0.918792	0.957856	0.983323	1.13823	0.984419	1.25932e-05
chr3	ENSG00000196220	SRGAP3	9022275	9404737	18864	0.0450117	0.019868	0.0301329	0.0472981	0.0435005	0.0358533	0.0553189	0.0510203	0.0672326	0.778324	0.00546002
chr6	ENSG00000112144	ICK	52866077	52926600	6259	2.57483	2.3056	2.47451	0.960309	1.05267	1.17032	1.04981	1.06452	1.17276	-1.08222	6.89817e-11
chr10	ENSG00000225269	LINC00705	4697619	4704611	1745	0	0	0	0.030316	0.0235005	0	0.0269236	0.0070224	0.0341848	5.33687	0.0796954
chr2	ENSG00000183281	PLGLB1	87229682	87248975	3220	0.0807508	0.0769796	0.113786	0.291105	0.26242	0.232092	0.268537	0.251237	0.264059	1.63749	3.22723e-07
chr18	ENSG00000180777	ANKRD30B	14728271	14852737	5982	0.00127862	0.00192756	0.00125016	0.063193	0.0836685	0.122569	0.058142	0.0707017	0.0660913	5.63149	9.16086e-11
chr2	ENSG00000176720	BOK	242498136	242513546	2650	16.1281	12.879	16.2685	8.5486	8.26518	7.94421	9.71736	11.2667	10.8184	-0.57951	7.37106e-06
chr2	ENSG00000116016	EPAS1	46520806	46613836	7296	0.241125	0.199928	0.262409	0.329534	0.339636	0.363938	0.447087	0.483085	0.464193	0.884406	3.13567e-06
chr11	ENSG00000072952	MRVI1	10594638	10715535	7702	0	0	0	0.00588992	0.00213069	0.00277283	0.00244105	0.0023876	0	4.59363	0.266416
chr14	ENSG00000251858	SNORA31	42063666	42063794	129	0.0588458	0.133069	0.115072	0	0	0	0	0	0	-3.9361	0.774828
chr6	ENSG00000124813	RUNX2	45295894	45632086	8191	0.162487	0.0999531	0.165262	0.16615	0.169296	0.181643	0.166412	0.201309	0.204918	0.467121	0.051842
chr16	ENSG00000103248	MTHFSD	86563782	86588841	5350	2.48899	2.03238	2.58875	1.26475	0.999916	1.24006	1.48115	1.3794	1.52117	-0.750469	4.27026e-07
chr1	ENSG00000231429	RP11-343N15.2	121154579	121171134	529	0	0.0108798	0	0.0142673	0.0154837	0.0403002	0.0532173	0.0231342	0.0281541	2.43179	0.285855
chr1	ENSG00000198793	MTOR	11166592	11322564	12119	9.39897	7.62561	9.78901	4.02042	3.74432	3.87766	4.80869	4.22159	5.21828	-0.949752	5.04295e-10
chr12	ENSG00000257221	RP11-689B22.2	109022463	109035094	859	0.186801	0.100575	0.182644	0.422047	0.477114	0.413937	0.502883	0.370685	0.685356	1.72503	2.91986e-05
chr2	ENSG00000233221	AC133785.1	131588551	131594567	3412	0.0246556	0.0405483	0.0701289	0.0797598	0.0817511	0.0959586	0.0964138	0.131125	0.12023	1.24866	0.00282907
chrX	ENSG00000147206	NXF3	102330738	102348157	3740	0.00817958	0.0262035	0.0379883	0.0646815	0.0197427	0.0418695	0.04775	0.032775	0.0598303	0.950986	0.166001
chr17	ENSG00000197723	HSPB9	40274756	40275371	616	0.111588	0.140186	0.0969814	0.183833	0.239408	0.184628	0.152378	0.288146	0.350671	1.06959	0.0829661
chr15	ENSG00000166821	PEX11A	90220995	90234014	3171	1.39156	1.39431	1.36766	0.598355	0.706286	0.689077	0.548335	0.680314	0.698571	-0.981498	1.39131e-07
chr10	ENSG00000156398	SFXN2	104474295	104503249	8034	1.55284	1.05925	1.47918	0.364203	0.367678	0.386334	0.472719	0.421929	0.500484	-1.59756	1.68614e-13
chr14	ENSG00000252481	SCARNA13	95999692	95999966	275	0.942386	1.79675	1.24661	4.84934	5.47091	5.70093	7.08536	6.28604	4.94686	2.16477	9.91382e-10
chr4	ENSG00000248840	RP11-357G3.2	3314239	3314785	547	0.209397	0.0736572	0.354876	0.979706	0.808657	0.987405	1.42398	1.06278	1.25255	2.48959	2.24681e-07
chr3	ENSG00000163430	FSTL1	120111140	120170100	8727	27.1824	24.9713	28.9512	41.3102	40.7018	43.7428	46.1275	47.7555	49.428	0.829477	9.70897e-09
chr4	ENSG00000047662	FAM184B	17630929	17783135	6622	0.735772	0.592041	0.798451	1.1109	1.14614	1.02447	1.42098	1.37644	1.37771	0.911551	5.99872e-08
chr3	ENSG00000113851	CRBN	3190676	3221394	7163	5.42139	6.51889	4.99899	6.75949	7.62445	8.38683	6.46598	7.09241	6.53813	0.437325	0.00708345
chr13	ENSG00000136099	PCDH8	53418109	53422775	4003	0.00382116	0	0	0.00377706	0.00409908	0.0035563	0.0234808	0.00306222	0.0260868	2.9934	0.0637949
chr7	ENSG00000105953	OGDH	44646171	44748665	5209	17.3467	13.0876	18.2456	8.06095	7.65665	8.37967	10.4411	11.4445	12.8123	-0.632661	1.50429e-05
chr6	ENSG00000213676	ATF6B	32065953	32096030	3660	17.4793	14.6056	20.3572	8.266	8.08981	7.85482	10.6293	9.04094	11.3105	-0.827238	3.74461e-08
chrX	ENSG00000232611	RP11-1114A5.4	135923090	135929956	3018	0.17991	0.13943	0.193248	0.743895	0.709461	0.787673	0.931141	0.972685	0.902022	2.40313	1.35299e-13
chr20	ENSG00000125877	ITPA	3189514	3204516	2071	21.857	19.4056	21.3092	10.1783	9.93715	11.3049	10.8946	13.128	12.0626	-0.791319	8.51375e-09
chr3	ENSG00000273291	KRBOX1	42850938	43097363	1654	0.00924466	0.0278734	0.0225972	0.150777	0.0892535	0.15487	0.238594	0.137058	0.166798	2.97061	3.6868e-06
chr17	ENSG00000214941	ZSWIM7	15879874	15903031	2559	3.11078	2.64439	2.91591	1.24354	1.19569	1.11802	1.43964	1.39853	1.58834	-1.02132	2.03298e-09
chr9	ENSG00000238058	RP11-432J22.2	138799658	138805359	311	6.17881	6.00657	7.21598	2.03584	2.26201	1.66583	2.16963	2.25966	2.55868	-1.48472	3.95839e-09
chr9	ENSG00000107295	SH3GL2	17579080	17797127	2869	0.717017	0.703208	0.768818	1.01701	1.08084	1.28006	1.2219	1.31583	1.33359	0.823013	2.36454e-06
chr11	ENSG00000168539	CHRM1	62676151	62689279	3250	0.0235311	0.0354741	0.0115037	0.0139557	0.0328154	0.0306601	0.0722987	0.0829728	0.0642582	1.08988	0.125649
chr14	ENSG00000254505	CHMP4A	24678789	24683075	2413	8.11897	7.58888	7.59123	3.4394	3.58306	3.90788	4.00372	4.62458	4.45672	-0.861392	3.93005e-09
chr5	ENSG00000249102	CTD-2066L21.1	33009100	33025830	599	0.662996	0.499747	0.54851	0.0252056	0	0.106796	0	0	0.0124347	-4.3226	4.39386e-07
chr16	ENSG00000261386	CTD-2012K14.6	67583117	67597861	1184	0.19367	0.107054	0.170423	0.395632	0.311634	0.270369	0.476037	0.377663	0.535165	1.43704	0.000128346
chr5	ENSG00000198865	CCDC152	42756903	42802462	3431	0.00445802	0	0.0130764	0.0352526	0.0071734	0.00207451	0.0356126	0.0392984	0.0195651	2.11543	0.067511
chr6	ENSG00000164530	PI16	36922209	36932613	2190	0.0209492	0.00263182	0.0238968	0.0345124	0.0973827	0.0747391	0.0386196	0.111923	0.061294	2.30196	0.00189027
chr3	ENSG00000250151	ARPC4-TTLL3	9834766	9877085	2765	21.4536	17.3114	19.8323	10.1478	9.85298	11.0116	12.0938	14.2492	13.8427	-0.6224	1.7737e-06
chr17	ENSG00000185379	RAD51D	33426811	33448541	3720	3.67387	3.14427	3.71472	1.33513	1.26812	1.43695	1.57917	1.57836	1.54991	-1.16681	1.01697e-11
chr20	ENSG00000231119	RP4-569M23.2	45981305	45983377	1809	0.249363	0.133804	0.268608	2.42308	2.21255	2.14378	3.12179	1.5953	2.73289	3.57543	1.17429e-14
chr16	ENSG00000166473	PKD1L2	81134480	81253975	18637	0.00779854	0.004022	0.00882891	0.0215028	0.0206942	0.00993199	0.0292574	0.01842	0.0236178	1.69296	0.000188655
chr8	ENSG00000156675	RAB11FIP1	37716136	37756985	9602	5.81852	5.25831	6.14389	9.74915	9.65656	10.6191	10.5198	10.7736	12.3135	0.98557	2.91362e-10
chr15	ENSG00000103995	CEP152	49005125	49103343	8168	3.05942	3.3755	3.27059	1.47735	1.86951	1.86076	1.60206	1.18273	1.72159	-0.895811	7.79583e-07
chr11	ENSG00000255151	GLYATL1P3	58853780	58862259	909	0.0420327	0.152078	0.156169	0.0166191	0.0631259	0.0156477	0.0206631	0.00673688	0.0491923	-1.95061	0.0215293
chr3	ENSG00000152642	GPD1L	32147181	32210205	4802	4.18892	3.32796	3.93217	1.93804	1.87945	2.28578	2.24522	2.18137	2.23375	-0.73792	9.20206e-08
chr20	ENSG00000101222	SPEF1	3758151	3762095	1925	0.40911	0.440108	0.497092	0.632103	0.634864	0.632124	0.600421	0.735285	0.856098	0.696846	0.00241947
chr19	ENSG00000132004	FBXW9	12798867	12807457	2114	2.23169	1.82395	2.1608	2.57419	2.83634	2.76036	3.13835	3.69862	3.56286	0.677339	7.75441e-06
chr3	ENSG00000207650	MIR570	195426272	195426368	97	6.01068	5.82515	5.72425	2.3148	2.67963	2.1795	2.78214	1.8767	2.96911	-1.15403	0.000298576
chr15	ENSG00000103647	CORO2B	68871308	69020145	3998	0.526066	0.393649	0.656507	0.102108	0.108762	0.115724	0.110498	0.170165	0.154851	-1.93533	1.40253e-10
chr18	ENSG00000267743	RP11-718I15.1	55857066	55862928	568	0.0268891	0.0304023	0.0131453	0.0664471	0.0721122	0.137639	0.0826162	0.0107743	0.157346	1.88848	0.121731
chrMT	ENSG00000198886	MT-ND4	10760	12137	1378	1493.97	816.269	1353.14	1553.16	1466.2	1464.33	1689.46	1696.83	1974.09	0.540108	0.000626532
chr10	ENSG00000270808	RP11-574K11.27	75500296	75500581	286	0.133274	0.0401833	0.130308	0.316168	0.371717	0.396918	0.425862	0.299052	0.389939	1.97438	0.00699911
chr2	ENSG00000204634	TBC1D8	101624079	101869328	6030	0.447759	0.336551	0.430352	0.877661	0.862682	0.827544	0.915074	0.775595	1.10842	1.25114	1.19089e-09
chr5	ENSG00000250237	CTC-498J12.1	68334345	68339648	438	0	0.0525404	0.034076	0	0	0	0	0	0	-3.9145	0.853686
chrMT	ENSG00000209082	MT-TL1	3230	3304	75	635.651	401.669	592.568	1087.79	1102.78	1037.32	1350.01	1203.04	1570.02	1.27963	1.00875e-10
chr1	ENSG00000228192	RP11-342M1.3	43300352	43312093	1617	1.62644	1.63581	1.88148	0.303776	0.228236	0.303622	0.232428	0.238705	0.341225	-2.53746	7.53539e-14
chr8	ENSG00000183729	NPBWR1	53850991	53853677	2687	0.731413	0.579205	0.745743	0.165974	0.0610593	0.100651	0.139907	0.239475	0.185966	-2.09327	4.85924e-09
chr5	ENSG00000198868	MIR4461	134263720	134264016	297	88.6933	56.3473	80.2435	99.6213	94.5935	99.0548	135.442	80.6641	117.621	0.589362	0.000379102
chr5	ENSG00000175471	MCTP1	94039446	94620279	12089	0.313212	0.353896	0.299435	0.959438	1.10165	1.19251	0.982943	0.799153	0.935536	1.72831	2.41612e-11
chr15	ENSG00000261712	RP11-358L4.1	79705700	79706228	529	1.29905	0.957425	1.04433	0.556425	0.356125	0.51047	0.319304	0.370147	0.661621	-1.13487	0.000780341
chr1	ENSG00000225972	MTND1P23	564442	564813	372	477.62	267.569	429.731	579.573	557.505	552.512	716.85	811.995	774.787	0.872688	7.26174e-07
chr15	ENSG00000252645	RNU7-111P	90440808	90440869	62	13.2356	12.5394	12.2287	2.76061	4.42883	3.50335	5.67088	4.18435	4.97389	-1.489	2.79065e-06
chr22	ENSG00000188511	C22orf34	49808176	50051190	6755	0	0.00853509	0	0	0	0.00210767	0	0	0	-2.62118	0.235917
chr11	ENSG00000270607	RP11-359E10.1	19732480	19734165	1686	0.911465	0.758815	0.913347	0.349621	0.316191	0.438915	0.451416	0.574172	0.495325	-0.87635	0.000110491
chr10	ENSG00000128805	ARHGAP22	49654077	49864310	6783	0.511952	0.382494	0.478506	0.191717	0.192337	0.189957	0.23144	0.262971	0.218854	-0.987479	2.90904e-07
chr10	ENSG00000095777	MYO3A	26223196	26501456	8188	0.403563	0.364047	0.366266	0.168981	0.201426	0.245177	0.19862	0.197639	0.215015	-0.783985	1.84189e-05
chr6	ENSG00000220920	RP3-525L6.2	17953803	17954161	359	0.488747	0.240263	0.415538	1.09224	0.797841	1.44372	1.69753	1.95837	1.72014	2.03992	2.17856e-06
chr18	ENSG00000134508	CABLES1	20714528	20840431	6654	0.834541	0.638583	0.749655	1.2101	1.14556	1.26133	1.35622	1.54208	1.56055	0.962591	6.94885e-09
chr9	ENSG00000153707	PTPRD	8314246	10612723	11081	1.36473	1.14993	1.40725	1.63352	1.65653	1.80017	1.87322	1.49253	1.98471	0.518035	0.000127532
chr12	ENSG00000257877	RP3-462E2.3	112250597	112251224	569	0.147631	0.151745	0.131223	0	0	0	0.0824712	0.0430215	0.0261784	-2.41592	0.0217751
chr10	ENSG00000048740	CELF2	11047259	11378674	9873	4.35414	3.30771	4.01937	2.51418	2.39941	2.73064	3.03932	2.75422	3.17732	-0.388151	0.00311877
chr20	ENSG00000199691	RN7SKP173	37390171	37390485	315	0.581009	0.638674	0.899456	0.167505	0.493421	0.135184	0.357027	0.135803	0.212492	-1.4124	0.0118299
chr5	ENSG00000197083	ZNF300P1	150310207	150325851	3127	0.0733691	0.0036869	0.0741273	0.00483483	0.0157411	0.0136567	0.00601133	0.00979948	0.00477036	-2.24767	0.00631248
chr4	ENSG00000081041	CXCL2	74962752	74965010	1500	2.49732	2.77751	3.32375	1.91939	1.66205	1.93053	1.67239	2.17694	1.83911	-0.517835	0.00186446
chr19	ENSG00000126458	RRAS	50138549	50143458	1160	15.4251	12.2578	14.5728	6.83873	7.04009	7.53058	7.57158	10.5555	9.82568	-0.678134	3.34019e-06
chr17	ENSG00000171345	KRT19	39679869	39684560	2336	0.0130936	0.0049348	0	0.142368	0.0772529	0.109675	0.0482758	0.12854	0.127699	4.1851	8.43754e-07
chr3	ENSG00000073111	MCM2	127317066	127341276	4899	38.473	31.2722	38.8806	42.7543	41.2362	44.9777	48.511	55.5804	56.1984	0.511918	6.78956e-05
chr14	ENSG00000142208	AKT1	105235686	105262088	10838	6.86795	5.5466	6.75166	3.46027	3.4744	3.50304	3.94145	4.52708	4.47072	-0.61383	1.11994e-06
chr1	ENSG00000058085	LAMC2	183155373	183214035	6543	3.94071	3.29642	4.40849	2.16659	2.05786	2.32392	2.40646	2.30739	2.50823	-0.653269	6.6686e-07
chr3	ENSG00000187094	CCK	42299317	42307699	2085	0.876481	1.17482	0.720718	1.56961	1.63655	1.5632	1.2755	1.63403	1.56656	0.822966	0.000123416
chr8	ENSG00000253507	CTD-2501M5.1	132320792	132329879	984	0.264059	0.234165	0.212621	0.0997988	0.0666507	0.0939657	0.0572694	0.130702	0.128766	-1.1822	0.0132386
chr3	ENSG00000132170	PPARG	12328867	12475855	4046	2.1379	1.90785	2.00345	0.399851	0.371081	0.383518	0.439072	0.47263	0.562282	-2.10698	7.30055e-16
chr13	ENSG00000215417	MIR17HG	92000074	92006833	3492	2.45727	1.98924	1.83513	1.09756	1.20053	1.12105	1.14931	0.779263	0.706996	-0.935977	1.51081e-05
chr18	ENSG00000141469	SLC14A1	43304092	43332485	6376	0	0.000904235	0	0.0201581	0.0218768	0.0156305	0.00737159	0.00769083	0.0257391	5.13934	4.57123e-05
chr1	ENSG00000162407	PPAP2B	56960419	57110974	5286	0.794368	0.743829	0.841766	1.00546	0.920442	1.17293	1.14165	1.25348	1.28698	0.606677	6.65797e-05
chr5	ENSG00000250120	PCDHA10	140235595	140391929	5293	1.7846	1.78523	2.09527	2.20394	2.18258	2.32527	2.64079	2.81746	2.89329	0.504147	0.000268596
chr20	ENSG00000267848	AL118506.1	62585007	62585495	489	0.405916	0.129448	0.320558	0.92592	1.00486	0.595731	0.7483	0.763192	1.09629	1.72745	7.82701e-05
chr1	ENSG00000134247	PTGFRN	117452679	117532980	6352	2.02658	1.49309	2.18516	4.18969	3.41921	3.83386	5.01682	5.21768	5.70514	1.36204	5.27161e-11
chr22	ENSG00000185666	SYN3	32908539	33454358	5427	0.00986545	0.00531163	0.00826789	0.015324	0.0257016	0.0341033	0.0173208	0.0225886	0.0398608	1.82757	0.00447063
chr22	ENSG00000184208	C22orf46	42084943	42094140	5341	5.35153	4.05973	5.26182	0.901682	0.861807	0.859643	1.09294	0.977768	1.30725	-2.18986	2.88702e-17
chr2	ENSG00000168497	SDPR	192699028	192711981	3229	7.87495	7.67473	7.90346	8.86097	8.79326	9.55981	9.82669	9.34768	9.80072	0.360173	0.00968846
chr11	ENSG00000167799	NUDT8	67395409	67397401	1475	3.1823	2.45342	2.98478	0.968263	0.756142	0.902023	1.01279	1.34158	1.07667	-1.4047	3.57208e-10
chr6	ENSG00000203801	LINC00222	109072857	109091145	3311	0.0115488	0.00174104	0.00451672	0.00684934	0.0173444	0.0171974	0.0227095	0.0518284	0.027032	2.11984	0.0272361
chr17	ENSG00000108272	DHRS11	34948228	34957235	5462	0.943816	0.824362	0.863936	0.236692	0.321465	0.234587	0.411315	0.335537	0.430196	-1.33059	3.41935e-09
chr16	ENSG00000103490	PYCARD	31212806	31214771	1661	0.0552343	0.020817	0.0810075	0.145592	0.113566	0.192772	0.226275	0.147546	0.139161	1.75313	0.000693811
chr17	ENSG00000266040	CTB-58E17.3	36859733	36862514	486	0.1885	0.0592024	0.168946	0.450285	0.320166	0.263152	0.521245	0.604244	0.65876	1.88247	0.000712453
chr4	ENSG00000109758	HGFAC	3443614	3451211	2836	0.10786	0.083334	0.171371	0.17858	0.167772	0.110422	0.22535	0.172874	0.199867	0.647872	0.0740477
chr8	ENSG00000253911	KB-1205A7.2	99615481	99618568	301	0.025331	0	0	0.125193	0.0543468	0.0943008	0.0311315	0.101499	0.0741143	3.06338	0.0843589
chr16	ENSG00000260852	FBXL19-AS1	30930640	30934590	3951	2.0267	1.6546	2.24466	0.8438	0.915741	1.09894	1.33461	1.50317	1.4159	-0.643414	9.85379e-05
chr10	ENSG00000138190	EXOC6	94590935	94819250	6359	3.97533	4.10804	3.48346	2.55742	2.52901	3.03259	2.50565	2.59199	2.45645	-0.460515	0.00102972
chr9	ENSG00000259953	RP11-4O1.2	114794835	114800010	4836	0.616804	0.561491	0.629364	1.02865	0.967052	1.02005	1.29062	1.39797	1.37432	1.06175	9.12396e-09
chr2	ENSG00000135617	PRADC1	73455134	73460366	1407	8.82896	8.82966	9.0415	3.75399	3.92833	4.19193	4.28019	5.28151	4.7584	-0.933982	3.25246e-09
chr3	ENSG00000244586	WNT5A-AS1	55521727	55522336	500	0.656583	0.690576	1.06	0.935776	1.21212	1.19372	1.5388	1.68866	1.32538	0.80821	0.00655136
chr1	ENSG00000158859	ADAMTS4	161154098	161168846	10334	0.0384903	0.0239914	0.0535556	0.10609	0.0635229	0.0558003	0.06004	0.11923	0.112616	1.27937	0.000252619
chr5	ENSG00000113448	PDE4D	58264865	59817947	15882	1.80424	1.5357	1.52297	0.813155	0.823065	0.95569	0.955977	0.709049	0.82157	-0.829907	1.61369e-07
chrX	ENSG00000169083	AR	66764465	66950461	12094	0.134088	0.118711	0.124301	0.151296	0.124164	0.164822	0.139141	0.139388	0.185673	0.363075	0.138945
chr3	ENSG00000213358	AC092933.4	196254210	196255662	945	0.0646931	0.0487637	0.0395332	0.0159866	0.0173496	0.0225784	0	0	0.00788672	-2.04098	0.109435
chr12	ENSG00000120860	CCDC53	102406705	102455927	2593	2.7633	3.06544	2.49131	0.606333	0.708645	0.708129	0.659643	0.654651	0.604	-1.98145	4.6623e-14
chr9	ENSG00000137073	UBAP2	33921691	34048947	10610	6.77977	5.35711	7.22099	4.19309	3.97751	4.23989	4.89889	4.12459	5.82256	-0.404265	0.00174612
chrMT	ENSG00000198888	MT-ND1	3307	4262	956	722.485	415.699	666.505	936.415	906.405	861.835	1059.27	1098.63	1283.34	0.877387	4.71398e-07
chr11	ENSG00000213409	RP11-658F2.3	66529046	66529870	825	1.87081	1.64752	2.27288	1.07108	0.78487	0.827472	0.546347	0.883216	0.821957	-1.11056	1.63047e-05
chr17	ENSG00000188013	MEIS3P2	20492371	20494013	1643	0.82828	0.72605	0.828043	0.542748	0.424295	0.454726	0.474661	0.466131	0.549125	-0.605913	0.0113152
chr5	ENSG00000204970	PCDHA1	140165876	140391929	5437	1.71203	1.70402	1.97102	2.06354	2.01613	2.1799	2.50171	2.67296	2.7522	0.489335	0.000447515
chr14	ENSG00000125384	PTGER2	52781023	52795324	2473	0.0649349	0.0512768	0.0544197	0.131428	0.119414	0.0748232	0.144408	0.0916858	0.17491	1.19892	0.00513814
chr5	ENSG00000247828	TMEM161B-AS1	87564712	87732502	4439	0.673678	0.66884	0.502015	0.332101	0.340084	0.39447	0.317626	0.283055	0.331033	-0.784173	0.000118097
chr1	ENSG00000116830	TTF2	117602925	117650075	10181	5.75888	4.85	5.81288	1.85811	1.95931	2.03201	2.19946	1.84422	2.42393	-1.31208	3.15976e-13
chr5	ENSG00000157510	AFAP1L1	148651434	148721365	4721	6.59205	5.50498	6.19347	1.69745	1.54673	1.91789	1.83574	2.16945	2.00188	-1.61061	3.53236e-15
chr8	ENSG00000104369	JPH1	75146935	75233563	4378	7.35122	5.79923	6.77937	3.88531	3.8099	4.05656	4.53447	4.33717	4.42471	-0.565634	4.57131e-06
chr16	ENSG00000129993	CBFA2T3	88941266	89043612	5972	0.0934952	0.0695085	0.075135	0.106342	0.0659477	0.0834388	0.113331	0.115981	0.161133	0.534541	0.111465
chr10	ENSG00000166275	C10orf32	104613980	104624718	2708	5.24964	5.16179	5.02511	7.06203	7.25214	8.75969	7.80874	9.30559	8.24575	0.745967	3.085e-07
chr8	ENSG00000104219	ZDHHC2	17013538	17082308	6735	3.3991	3.68099	3.19241	1.6558	1.98946	2.25979	1.93171	1.95129	1.84859	-0.722524	2.01183e-06
chr16	ENSG00000262107	RP11-109M19.5	10813690	10813872	183	0	0.188032	0	0	0	0	0	0	0	-3.86706	0.94092
chr3	ENSG00000156959	LHFPL4	9543481	9595486	1893	1.57523	1.19345	1.4138	2.16789	1.72446	2.02991	2.41744	2.89696	2.56048	0.822304	4.3188e-06
chr1	ENSG00000152104	PTPN14	214522039	214725792	18756	3.63186	2.62692	3.36121	4.52362	4.23816	4.52379	4.98632	4.19598	5.69397	0.657055	3.47584e-06
chr1	ENSG00000251503	APITD1-CORT	10490159	10512210	1790	7.29543	6.31042	6.77808	2.79921	3.33112	3.25972	3.58536	4.04596	3.68251	-0.879277	8.50456e-09
chr12	ENSG00000102189	EEA1	93164413	93323107	10150	4.79074	4.7921	4.30316	2.57444	2.94673	2.96473	2.83691	2.3481	2.89658	-0.643356	7.75168e-06
chr7	ENSG00000136197	C7orf25	42948325	42951904	3248	1.82714	2.34805	2.02129	0.861133	0.825941	1.02555	0.876799	1.09063	0.760091	-1.09495	4.6019e-08
chr3	ENSG00000160801	PTH1R	46919236	46945287	2756	0.851845	0.554252	0.822033	0.0822816	0.104179	0.111044	0.109124	0.0978399	0.138013	-2.68235	1.75638e-13
chr12	ENSG00000257742	RP11-350F4.2	44112796	44117803	5008	3.6272	3.48811	3.08953	2.1663	2.40998	2.42204	2.47009	2.03903	2.44276	-0.448201	0.000964133
chr4	ENSG00000169299	PGM2	37828255	37864558	3704	15.2504	17.4701	14.5395	7.56372	9.05912	9.04712	8.15577	8.73666	8.17571	-0.801361	1.89484e-07
chr19	ENSG00000267781	SLC25A36P1	56897595	56898059	465	0.246243	0.210359	0.449423	1.83363	1.56731	1.482	1.67456	1.81549	1.72912	2.59379	1.28662e-09
chr17	ENSG00000006047	YBX2	7191571	7197934	4618	3.3836	2.7477	3.56415	0.906943	0.854571	0.840061	1.19888	0.910492	1.24051	-1.60577	1.89562e-13
chr8	ENSG00000104324	CPQ	97657455	98161882	3457	1.2101	1.14559	1.22859	0.492012	0.446153	0.555906	0.46492	0.469808	0.543705	-1.16705	4.2852e-09
chrX	ENSG00000101977	MCF2	138663929	138790386	4996	0.00306182	0.00692373	0.00299367	0.0317781	0.0164226	0.0370447	0.0376295	0.0171759	0.0164237	2.57393	0.000897743
chr8	ENSG00000029534	ANK1	41510739	41754280	10799	0.252165	0.240263	0.277718	0.897599	0.744652	0.769984	1.00198	1.03538	1.17577	1.96023	3.58252e-14
chr16	ENSG00000168447	SCNN1B	23289552	23392620	3918	0	0.00882824	0	0	0	0	0	0	0.00190376	-2.61429	0.269808
chr16	ENSG00000067955	CBFB	67063019	67134961	4129	28.3493	23.8038	26.1083	29.9281	30.2344	34.1901	36.9012	40.0119	35.6856	0.502269	9.42545e-05
chr7	ENSG00000164707	SLC13A4	135365985	135414006	8015	0.0982966	0.0582674	0.0662497	0.0207531	0.0266175	0.0133228	0.0211116	0.0175902	0.0251301	-1.72613	4.71761e-06
chr13	ENSG00000272143	FGF14-AS2	103046980	103048053	1074	2.0139	1.92032	1.72555	0.302467	0.328255	0.390756	0.297357	0.416308	0.416419	-2.2919	1.60275e-12
chr5	ENSG00000250420	AACSP1	178191862	178245436	3383	0.0226062	0.00340798	0.0265237	0.0245799	0.050926	0.0294551	0.0527874	0.0543489	0.0264569	1.33478	0.0629835
chr2	ENSG00000232931	LINC00342	96472866	96481963	2618	5.44172	3.36863	5.31204	2.57253	2.88899	2.13945	4.11752	2.55381	3.48685	-0.562217	0.00183691
chr2	ENSG00000239332	LINC01119	47043836	47086146	2830	0.0324265	0.0488843	0.0369889	0.0560916	0.0492788	0.0779622	0.0398519	0.0692963	0.0579789	0.648349	0.36089
chr17	ENSG00000267194	RP1-193H18.2	67547499	67550002	2504	0.00916162	0.0115096	0.0179154	0.0241491	0.0425879	0.0625284	0.00750636	0.014684	0.0178703	1.24456	0.258264
chr1	ENSG00000174332	GLIS1	53971910	54199877	2812	0.0299145	0.0143492	0.0265897	0.0779554	0.0175038	0.040496	0.0534758	0.0828159	0.0610022	1.35658	0.0327048
chr17	ENSG00000266189	MIR3186	79418130	79418214	85	0.088953	0	0	0.175853	0.286269	0.248362	0	0.0712855	0.0867539	2.16034	0.434132
chr9	ENSG00000119392	GLE1	131266979	131304567	3527	9.17431	7.89762	8.82807	3.77012	4.03573	4.01795	4.4477	4.65352	4.78779	-0.910904	2.63603e-10
chr3	ENSG00000144821	MYH15	108099216	108248169	7694	0.169999	0.159613	0.1876	0.726196	0.695328	0.793855	0.696424	0.757656	0.780503	2.2083	5.4923e-15
chr5	ENSG00000247877	CTD-2001C12.1	99785458	99870966	1713	0.0535586	0.0437351	0.034911	0	0	0.0207693	0.0164558	0.00715351	0.0217644	-1.87529	0.0682672
chr5	ENSG00000113749	HRH2	175085033	175113245	4055	0.0113165	0	0.0129087	0.087623	0.0809306	0.0825016	0.152987	0.126964	0.13428	3.93683	2.5729e-08
chr18	ENSG00000168675	LDLRAD4	13217497	13652754	16759	0.123239	0.118354	0.115587	0.158362	0.171864	0.148681	0.1868	0.169358	0.21234	0.645007	0.000320661
chr9	ENSG00000261534	RP11-244O19.1	124577953	124581731	3779	3.0701	2.19669	3.05915	1.14625	1.0182	1.22429	1.58436	1.67536	1.7152	-0.895596	2.26423e-07
chr11	ENSG00000242279	RP11-659G9.1	82668465	82669258	794	0.134716	0.0507725	0.0940841	0	0.0206449	0.0179112	0.0473043	0.0154228	0	-2.32114	0.0294745
chr20	ENSG00000213742	ZNF337-AS1	25604681	25658710	5308	2.1787	1.83775	2.26828	1.01696	0.865618	0.903877	1.17942	0.954977	1.08069	-0.963761	4.56246e-09
chr12	ENSG00000257046	LST3	20968608	21243179	3774	0.460011	0.688902	0.433921	0.24638	0.34782	0.354571	0.276448	0.204623	0.237166	-0.839094	0.00137173
chr7	ENSG00000160862	AZGP1	99564343	99573780	2699	0.0226665	0.0170854	0.022162	0.0280062	0.0182364	0.0290062	0.0243748	0.102176	0.0386858	1.06445	0.202013
chr22	ENSG00000177989	ODF3B	50968139	50971009	2301	0.412074	0.310609	0.357413	0.0919752	0.0998168	0.0556711	0.151114	0.0639154	0.0842666	-1.89351	4.39169e-07
chr12	ENSG00000256250	RP11-989F5.1	131295151	131296983	587	1.34004	1.41216	1.97169	0.69444	0.586169	0.556984	0.719519	0.656845	0.773998	-1.14555	3.13662e-05
chr1	ENSG00000230623	RP11-469A15.2	200443048	200447421	507	0.0301179	0.147563	0.0883428	0.0446556	0.0323085	0	0	0.0241361	0.0146867	-2.03111	0.124638
chr9	ENSG00000083067	TRPM3	73143979	74061820	19912	0.00192084	0.00434363	0.00300495	0.018607	0.0164844	0.0275306	0.0217184	0.018472	0.0127388	2.67941	8.31622e-07
chr1	ENSG00000127129	EDN2	41944446	41950344	1639	0	0	0.0410471	0.147545	0.105082	0.164969	0.131853	0.213074	0.168324	3.64367	1.47198e-05
chr2	ENSG00000226312	CFLAR-AS1	202005007	202022546	3166	2.73195	2.25044	2.44678	1.392	1.27747	1.31738	1.62088	1.41504	1.71267	-0.666458	3.91636e-06
chr11	ENSG00000254979	RP11-872D17.8	57154838	57191532	2242	27.9532	22.5151	31.1326	16.6	15.8969	15.252	19.8974	19.9031	22.8449	-0.465368	0.000314036
chr1	ENSG00000272691	RP11-290M5.4	86044183	86044425	243	0.783807	0.283589	0.367854	0.526838	0.807184	0.729479	0.69357	0.502505	0.886739	0.658704	0.349279
chr3	ENSG00000144840	RABL3	120405528	120461840	4684	7.92101	7.5239	7.07577	1.42034	1.77615	1.88137	1.90643	1.61868	1.92533	-1.99956	1.0939e-16
chr6	ENSG00000204538	PSORS1C2	31105313	31107127	1150	0.325671	0.160314	0.383407	0.0525573	0.0998168	0.018557	0.0980197	0.101199	0.0583384	-1.896	0.00028712
chrX	ENSG00000173275	ZNF449	134478721	134497077	5330	0.878217	1.1087	0.850252	0.492197	0.611129	0.535548	0.497334	0.359945	0.529018	-0.813402	7.37973e-05
chr20	ENSG00000132801	ZSWIM3	44486256	44507761	2928	1.1283	1.05719	1.1134	0.291727	0.375436	0.369476	0.410864	0.504426	0.34897	-1.42145	1.1047e-09
chr9	ENSG00000239590	OR1J4	125281420	125282361	942	0.00811236	0	0	0.0481125	0.0348096	0.0151001	0	0.0130022	0.0316472	2.96107	0.143328
chr3	ENSG00000114738	MAPKAPK3	50648951	50686720	3913	25.35	19.9979	24.8297	14.2984	13.9051	14.3358	15.8225	17.8341	18.3052	-0.469716	0.000161404
chr14	ENSG00000136352	NKX2-1	36985602	36990354	3160	7.32808	7.2129	8.45695	4.04996	3.87602	4.47319	5.58571	5.30824	5.88653	-0.566873	2.73681e-05
chr21	ENSG00000205758	CRYZL1	34961647	35016232	6177	2.3626	2.56768	2.3536	0.988966	1.00554	1.27113	1.11244	1.29299	1.13277	-1.00462	2.00612e-09
chr17	ENSG00000126561	STAT5A	40439565	40463961	5756	0.887645	0.696124	0.931551	1.15586	0.99497	1.1118	1.31137	1.51108	1.36983	0.668956	1.54392e-05
chr22	ENSG00000100036	SLC35E4	31031639	31065003	5531	2.19459	2.0253	2.39182	1.32042	1.32026	1.44273	1.61284	1.83739	1.88409	-0.396334	0.0054356
chr6	ENSG00000168131	OR2B2	27878963	27880174	1212	0.00630664	0.019015	0	0.0311693	0.0473574	0.035217	0.077508	0.0101081	0	1.86051	0.271021
chr1	ENSG00000079277	MKNK1	47023090	47082515	8060	3.35854	2.59666	3.3107	1.63972	1.61053	1.70287	1.96759	2.01614	2.21021	-0.632515	1.17963e-06
chr16	ENSG00000140961	OSGIN1	83981887	83999937	3460	1.40356	1.05796	1.28371	0.611751	0.56195	0.586281	0.771479	0.892748	0.750179	-0.74289	1.47054e-05
chr1	ENSG00000236427	RP11-107M16.2	152178334	152179533	397	0.845724	0.550552	1.01483	0.246989	0.0824761	0.125221	0.0472448	0.0924205	0.0749833	-2.67785	5.53694e-06
chr19	ENSG00000189001	SBSN	36014269	36019253	1986	1.2166	1.07375	1.3928	0.711642	0.615374	0.630634	0.681353	0.737395	0.781003	-0.721108	0.000114313
chr11	ENSG00000134802	SLC43A3	57174427	57195053	3664	29.0824	22.9756	31.7453	16.8317	16.5448	16.0033	20.5966	21.0112	23.38	-0.452559	0.000398114
chr3	ENSG00000163617	KIAA1407	113682984	113775460	5303	0.434132	0.430516	0.423059	0.0399183	0.0727186	0.0630894	0.0443143	0.0693502	0.078772	-2.70288	2.44888e-13
chr22	ENSG00000242114	MTFP1	30821518	30825045	1700	13.5235	10.7631	13.1609	5.39675	5.3696	5.42454	6.05225	8.12362	7.27662	-0.894604	1.43277e-08
chr22	ENSG00000184058	TBX1	19744226	19771116	3494	0.0525319	0.0181486	0.0684836	0.101688	0.152622	0.101856	0.126432	0.0982292	0.108871	1.45436	0.000762112
chr19	ENSG00000105371	ICAM4	10397643	10399198	1427	0.0267856	0.0403803	0.0576166	0.132382	0.0402273	0.179489	0.184347	0.176017	0.203762	1.93964	0.00116725
chr1	ENSG00000254539	RP4-791M13.3	144833168	144835867	869	1.42447	1.08698	1.54752	0.808317	0.848935	0.736522	0.659201	0.901967	1.02051	-0.59397	0.0178764
chr5	ENSG00000255408	PCDHA3	140180783	140391929	5341	1.81153	1.77026	2.08905	2.15724	2.10459	2.25773	2.61178	2.78182	2.87149	0.475624	0.000661745
chr16	ENSG00000205336	GPR56	57644564	57698944	8319	0.315377	0.182276	0.338923	0.42898	0.350151	0.401339	0.426015	0.587266	0.453748	0.779112	0.000121626
chr19	ENSG00000167657	DAPK3	3958451	3971121	3549	11.865	9.54933	12.0117	15.5898	14.1196	15.8098	17.9877	22.8851	21.4494	0.784919	4.2417e-07
chr22	ENSG00000099953	MMP11	24110413	24126503	5176	0.255639	0.245043	0.270176	0.25561	0.293254	0.2668	0.286937	0.37302	0.383346	0.363429	0.161053
chr12	ENSG00000110871	COQ5	120941077	120972237	2523	6.1527	7.36095	5.63644	2.75624	3.05625	3.52601	2.89427	3.39318	3.2752	-0.92849	4.66584e-08
chr17	ENSG00000205312	AC022596.2	16750949	16756091	2964	0.0180606	0.00972396	0.0201813	0.0586572	0.0608904	0.05763	0.107811	0.051691	0.0352282	2.05771	0.000826931
chr5	ENSG00000248383	PCDHAC1	140306302	140391929	5950	1.80483	1.7296	2.05877	2.28083	2.23534	2.34732	2.64152	2.79795	2.99888	0.546981	5.22256e-05
chr21	ENSG00000159055	MIS18A	33640530	33651380	1723	11.6879	10.6429	11.7705	5.82477	6.42134	6.41765	7.16036	7.58852	7.30937	-0.646219	5.38575e-07
chr1	ENSG00000268179	AL645608.1	861264	866445	336	0.0908007	0.0513321	0.0221949	0.24682	0.0487025	0.295774	0.0836948	0.363831	0.265668	2.059	0.0360069
chr15	ENSG00000207636	MIR631	75645952	75646026	75	0.201315	0.531107	0	0.69647	0.971807	0.843124	0.742241	0.887317	0.88352	1.71691	0.0971103
chr1	ENSG00000162599	NFIA	61330931	61928465	10872	0.080911	0.0673523	0.063976	0.0660682	0.0837769	0.0923277	0.0847391	0.105437	0.104986	0.437066	0.143307
chr6	ENSG00000137309	HMGA1	34204650	34214008	2327	872.276	657.57	836.389	460.762	429.742	478.363	558.845	650.695	635.697	-0.460651	0.000637724
chr4	ENSG00000109625	CPZ	8594387	8621488	5562	0.466176	0.290233	0.38185	0.579053	0.560564	0.499135	0.708129	0.823212	0.714835	0.878048	7.378e-06
chr18	ENSG00000267756	RP11-411B10.4	14074911	14075740	830	0.533932	0.548181	0.576053	0.564168	0.612268	0.865332	0.701452	0.63445	0.799055	0.426886	0.287656
chr6	ENSG00000199094	MIR30C2	72086663	72086734	72	0.419176	0.0789905	0.307384	1.3466	1.79866	0.682712	1.28791	1.17572	1.02203	2.30237	0.0072767
chr13	ENSG00000232117	LINC00384	30726023	30733758	6852	0	0	0.00327434	0.0110341	0.0167648	0.025973	0.0137191	0.0161024	0.0228626	4.05453	8.60586e-05
chr16	ENSG00000090238	YPEL3	30103635	30108236	3181	0.70922	0.563583	0.691084	0.900652	0.835595	0.848011	1.18777	1.11167	1.22393	0.734032	3.40832e-05
chr19	ENSG00000105229	PIAS4	4007644	4039384	3646	4.78463	3.82945	4.86887	6.71988	6.17446	7.00063	8.23907	10.1347	9.38179	0.916255	3.7831e-08
chr3	ENSG00000114735	HEMK1	50606583	50622366	8192	1.78807	1.81231	1.96373	0.945094	0.90848	0.928091	0.870976	0.977986	1.05634	-0.868648	9.54739e-09
chr12	ENSG00000075188	NUP37	102467967	102513902	2406	17.709	22.1214	17.0507	11.5074	13.3954	14.1921	11.7844	12.9641	11.2052	-0.504772	0.00109127
chr20	ENSG00000125817	CENPB	3764498	3767337	2840	38.7048	32.2292	39.294	22.6797	21.0662	24.4591	27.4374	31.1772	28.9084	-0.404379	0.00163136
chr18	ENSG00000141429	GALNT1	33161081	33291798	5126	13.4005	16.4059	12.4443	15.5865	17.2178	19.1803	15.4091	15.3413	15.1531	0.309527	0.0721425
chr2	ENSG00000226277	AC105393.2	421057	422303	674	0	0.00854268	0	0.100822	0.0121576	0.0210954	0.0835709	0.0272469	0.0221062	3.36527	0.0563577
chr22	ENSG00000100417	PMM1	41972898	41985894	5082	3.44346	2.55701	3.09312	1.3002	1.20278	1.13316	1.47416	1.89597	1.63513	-0.974054	1.19137e-08
chr3	ENSG00000144749	LRIG1	66429221	66551687	7032	1.88285	1.53894	2.17169	2.79437	2.26016	2.65736	3.10806	3.29758	3.60789	0.762874	8.92959e-07
chr7	ENSG00000265932	MIR3146	19744981	19745059	79	0.764995	1.58574	0.654473	0.283563	0.307739	0.355986	0.117522	0	0.186521	-2.1519	0.0246101
chr2	ENSG00000187699	C2orf88	190744335	191068210	5997	0.562459	0.576823	0.612292	0.334085	0.410455	0.302689	0.35425	0.252459	0.356996	-0.699122	0.00030204
chr17	ENSG00000015532	XYLT2	48423453	48440499	5472	3.98642	3.28299	4.53319	1.93152	1.73334	1.96953	1.99269	2.43968	2.32972	-0.826918	2.90055e-08
chr5	ENSG00000247627	MTND4P12	134262350	134263726	1377	364.172	198.774	325.768	368.722	351.969	355.273	418.172	399.265	474.256	0.527523	0.00059189
chr17	ENSG00000108829	LRRC59	48452420	48474914	4570	80.7471	59.5112	75.8965	37.2525	37.7069	41.0563	48.5121	52.7394	54.1894	-0.573021	1.63391e-05
chr1	ENSG00000223842	RP11-135J2.3	219395590	219398839	1126	0.0950305	0.10233	0.126099	0.0134191	0.0145632	0.0126348	0	0.0326383	0.0264803	-2.49607	0.00147928
chr5	ENSG00000204969	PCDHA2	140174444	140391929	6047	1.59121	1.5598	1.83406	1.87792	1.85077	2.00477	2.29602	2.46114	2.54369	0.479323	0.00059258
chr17	ENSG00000181409	AATK	79091095	79139877	6225	0.480426	0.380654	0.521392	0.620626	0.649814	0.692988	0.794299	0.859617	0.881975	0.80286	1.99951e-06
chr1	ENSG00000198929	NOS1AP	162039564	162353321	8449	0.219993	0.143305	0.206245	0.376741	0.306889	0.306695	0.387195	0.377265	0.505041	1.09573	3.80502e-07
chr22	ENSG00000249590	RP4-539M6.19	30805244	30824977	1480	15.1966	12.0738	14.7119	6.23417	6.134	6.31688	6.66564	9.33451	8.14596	-0.872126	2.57149e-08
chr19	ENSG00000171236	LRG1	4536421	4540486	3133	0.0146457	0.00367984	0.0119331	0.0265407	0.015711	0.0136306	0.0119996	0.0234737	0.0238061	1.07355	0.344609
chr10	ENSG00000237523	LINC00857	81967466	81979413	2171	5.70929	5.21941	5.82327	8.78714	8.81467	9.51917	9.63547	10.7257	10.6588	0.893919	2.18669e-09
chr6	ENSG00000217824	SNRPEP6	148888514	148888790	277	0.0550356	0.145195	0	0	0	0.0256105	0	0.0220524	0	-2.54982	0.202013
chr6	ENSG00000120279	MYCT1	153019030	153045702	3030	0	0.00570733	0.00493546	0.0299374	0.0270748	0.0258386	0.0620371	0.0222488	0.0246151	3.06562	0.0013844
chr1	ENSG00000230679	ENO1-AS1	8938894	8939953	456	0.954152	1.14821	1.29299	2.05175	2.01119	1.86951	2.6333	2.20002	3.00393	1.10151	3.03024e-05
chr11	ENSG00000137747	TMPRSS13	117771358	117800174	5367	0	0.0021484	0.00557354	0.0239472	0.0152876	0.00663162	0.0105086	0.0216991	0.011119	2.56591	0.0104631
chr10	ENSG00000197746	PSAP	73576055	73611126	3224	82.6385	65.9469	94.7659	110.166	106.797	105.963	135.429	155.539	153.251	0.753314	1.65345e-06
chrX	ENSG00000134590	FAM127A	134166333	134167576	1244	21.0881	15.7057	20.2222	10.149	9.46534	10.1792	11.9844	14.1126	12.7643	-0.631045	3.78622e-06
chr4	ENSG00000154556	SORBS2	186506598	186877806	16730	0.00274339	0.00310183	0.000894111	0.00587543	0.00294293	0.00553202	0.00112387	0.00293135	0.00758079	1.00791	0.369841
chr19	ENSG00000076944	STXBP2	7701767	7712759	5301	10.5025	7.65216	10.3943	4.63513	4.55359	4.93223	6.11059	7.03707	6.73473	-0.650131	5.55861e-06
chr20	ENSG00000270408	JAG1	10625847	10627014	568	0.161335	0.152012	0.0657266	0.425261	0.519208	0.550558	0.56179	0.58181	0.5376	2.12918	1.55176e-05
chr11	ENSG00000257086	RP11-783K16.13	64014411	64016966	853	3.23376	3.13974	2.92531	4.27669	4.88154	3.8183	5.6036	6.28131	5.23307	0.784477	1.32148e-05
chr2	ENSG00000115129	TP53I3	24300303	24308731	2312	7.70618	7.55379	7.72869	3.76286	3.57986	4.31554	4.19887	5.22939	4.40941	-0.756001	1.61344e-07
chr15	ENSG00000259577	RP11-430B1.2	52472290	52498071	2096	0.0547207	0.0302477	0.0499359	0.0829368	0.0978346	0.0679038	0.0672512	0.0906282	0.0747151	0.960778	0.0993303
chr5	ENSG00000253968	CTB-32H22.1	172841038	172878168	539	0.0283332	0.0747485	0.0831076	0.168037	0.15197	0.0527386	0.121874	0.0681173	0.0967145	0.878059	0.518544
chr10	ENSG00000238732	snoU13	43305675	43305778	104	0.509997	0.274586	0.213705	1.51234	1.09418	0.610261	0.626781	0.46709	1.56322	1.65214	0.0380578
chr5	ENSG00000049883	PTCD2	71616194	71656052	3637	1.90092	1.97969	1.90385	1.01224	0.990268	1.0979	1.01047	0.722927	0.947473	-0.897196	1.46718e-06
chr10	ENSG00000183621	ZNF438	31109136	31320866	4294	1.02415	1.05928	1.07798	0.420778	0.431814	0.543717	0.525358	0.478169	0.449908	-1.0522	2.84932e-08
chr2	ENSG00000119147	C2orf40	106679702	106694615	1741	0	0	0.00858747	0.0260448	0.0376871	0.0204354	0.0161913	0.052789	0.0171317	3.28468	0.0136832
chr1	ENSG00000159388	BTG2	203274619	203278730	2757	0.568615	0.568686	0.542399	1.58472	1.27946	1.51533	1.51696	1.69602	1.70155	1.5623	1.82096e-11
chr7	ENSG00000128590	DNAJB9	108210012	108215294	2837	1.79523	2.04604	1.97139	2.85361	3.0651	3.34912	2.63367	3.05448	2.56581	0.693491	4.70925e-05
chr1	ENSG00000135821	GLUL	182350839	182361341	9032	0.030488	0	0.00082804	0	0	0	0.00208164	0	0.00165191	-3.80829	0.00866581
chr2	ENSG00000049323	LTBP1	33172039	33624576	7329	0.214992	0.177001	0.220411	0.296071	0.284368	0.295279	0.333485	0.378037	0.320623	0.743135	8.61767e-05
chr16	ENSG00000141002	TCF25	89940000	89977792	5995	12.1409	9.7256	12.3597	5.26644	5.24463	5.14505	6.22182	6.18577	6.66199	-0.877588	9.11964e-10
chr19	ENSG00000141971	MVB12A	17516531	17544533	4046	4.85045	3.79149	4.80164	2.20479	2.12713	2.37324	2.59726	3.4296	2.79113	-0.693174	2.29737e-06
chr3	ENSG00000236736	UQCRC2P1	46352082	46353413	1332	0	0.0173033	0.0280558	0	0	0	0.00705305	0	0	-3.19787	0.100229
chr9	ENSG00000107262	BAG1	33247818	33264761	7108	5.05119	4.36468	4.69361	2.81023	2.7647	2.97648	3.64351	4.41272	3.65328	-0.385257	0.00354021
chr2	ENSG00000115216	NRBP1	27650657	27665126	5329	10.5894	12.5831	10.2288	14.9262	16.4466	18.1078	14.2596	16.9183	15.4998	0.621292	6.40581e-05
chr19	ENSG00000160961	ZNF333	14800613	14844558	11611	0.256272	0.189198	0.257654	0.0774922	0.079152	0.0846125	0.0947297	0.0860559	0.113724	-1.28802	6.81682e-09
chr2	ENSG00000144306	SCRN3	175260458	175294303	4144	3.06183	3.50291	2.94857	0.76985	0.831526	1.16114	0.857383	0.94066	0.89278	-1.70812	5.50824e-13
chr2	ENSG00000135929	CYP27A1	219646472	219680016	2983	0.189711	0.085026	0.115304	0.463735	0.374017	0.424701	0.434798	0.579362	0.462552	1.93943	6.01366e-09
chr21	ENSG00000231231	AP001422.3	39695557	39705343	859	0.0266859	0	0.0347892	0	0	0	0	0	0.0173508	-2.30647	0.317087
chr3	ENSG00000233058	LINC00884	194208183	194239008	2922	0.0104686	0.0138092	0.0204713	0.0103478	0.0533428	0.0462793	0.131875	0.0503364	0.0969934	2.14883	0.00324273
chr20	ENSG00000270792	RP11-103J8.1	10653576	10975572	1279	0.00597653	0.0180197	0.0292175	0.0590756	0.10258	0.0778718	0.102831	0.086211	0.104918	2.35316	0.00181722
chr1	ENSG00000184389	A3GALT2	33772367	33786699	1055	0	0	0.00708304	0.0143214	0.0155424	0.00674215	0.0178063	0.0116109	0.0353259	2.58576	0.234679
chr12	ENSG00000250770	RP5-1063M23.1	3405368	3409390	2303	0.185936	0.165181	0.16232	0.0164099	0.085483	0.0216311	0.0693703	0.0665208	0.0453349	-1.66376	0.000517985
chr11	ENSG00000134817	APLNR	57001051	57004709	3659	0.0125409	0.00315099	0.00408726	0.0537168	0.038117	0.035015	0.102751	0.0452254	0.0774622	3.23848	1.19247e-05
chr3	ENSG00000211535	MIR711	48616335	48616410	76	4.1727	3.22015	5.92547	7.16886	5.00908	4.3458	7.20392	5.01591	6.10432	0.498894	0.247465
chr5	ENSG00000197536	C5orf56	131746328	131811736	4475	0.0239275	0.0412247	0.0434477	0.0608178	0.0898374	0.0731695	0.0567128	0.104093	0.113346	1.26981	0.00182617
chr3	ENSG00000273033	RP11-67L2.2	122605788	122611243	5456	0.428969	0.387802	0.453688	0.805082	0.875226	0.889801	0.999267	0.980754	0.937902	1.2112	4.05419e-10
chr1	ENSG00000183780	SLC35F3	234040679	234460262	3195	2.03456	1.98645	1.94013	3.59156	3.25328	3.93634	3.40062	3.78268	3.9125	0.975065	5.19409e-09
chr19	ENSG00000105063	PPP6R1	55741148	55770363	6583	15.8855	11.0641	16.0375	17.6868	16.2794	17.2802	22.2049	27.4823	26.4925	0.664158	4.63173e-05
chr3	ENSG00000172113	NME6	48334754	48343175	4716	4.55397	3.80183	4.4209	2.86789	2.95408	2.79385	3.12926	3.24008	3.45441	-0.368218	0.00770742
chr11	ENSG00000150433	TMEM218	124966398	124981659	5467	1.1738	1.03768	1.16545	0.215732	0.295657	0.272132	0.354198	0.324018	0.323376	-1.82466	1.23639e-13
chr20	ENSG00000101188	NTSR1	61340189	61394123	4237	0.0451272	0.0190487	0.0335333	0.0606647	0.0542186	0.0470391	0.0399318	0.114279	0.0721789	1.125	0.0191401
chr2	ENSG00000115718	PROC	128176003	128186822	2495	0.0183893	0.0138613	0.03596	0.087856	0.0723318	0.0941308	0.0753343	0.0736846	0.0747279	1.92752	0.000505803
chr5	ENSG00000145920	CPLX2	175223313	175311023	7099	0.0301688	0.0178674	0.0326578	0.116088	0.177997	0.100278	0.120501	0.0431729	0.0683034	2.09372	2.08459e-05
chr1	ENSG00000117586	TNFSF4	173152873	173176452	3942	0.0194014	0.0087745	0.0246604	0.0249307	0.0228937	0.0325018	0.0214597	0.0186575	0.0321669	0.664533	0.533086
chr12	ENSG00000187109	NAP1L1	76438670	76478813	9052	40.3944	41.7266	36.8788	46.8727	51.4083	56.4559	49.8479	58.2129	50.112	0.492574	0.000365587
chr12	ENSG00000121318	TAS2R10	10977916	10978957	1042	0.0733457	0.0110572	0.0286853	0.0434996	0.0865485	0.0819142	0.081127	0.0646559	0.0429195	0.978303	0.380981
chr1	ENSG00000196420	S100A5	153509623	153514241	784	0.0194903	0.0808018	0.0857544	0.10596	0.10454	0.172324	0.179651	0.20305	0.171076	1.36697	0.0456327
chr1	ENSG00000121851	POLR3GL	145456236	145470388	1802	3.05913	2.59692	2.65502	0.528437	0.591696	0.608117	0.542307	0.676639	0.79036	-2.05172	2.61219e-14
chr1	ENSG00000132763	MMACHC	45965725	45976739	2981	4.71003	4.01824	4.55754	2.38616	2.3089	2.42815	2.58847	3.0365	2.4344	-0.704363	5.17959e-07
chr22	ENSG00000100418	DESI1	41994032	42017100	4972	7.36691	6.12808	7.24205	1.46429	1.66174	1.62924	2.15523	2.19309	2.40493	-1.7571	4.16255e-15
chr15	ENSG00000259721	RP11-758N13.1	33009471	33011208	1738	0.255145	0.364746	0.326887	0.386998	0.410554	0.360284	0.410886	0.454768	0.514836	0.500923	0.117848
chr4	ENSG00000163293	NIPAL1	47916159	48042188	5981	1.37986	1.40832	1.55671	0.717993	0.658485	0.739107	0.847129	0.725582	0.709665	-0.883631	4.77455e-08
chr17	ENSG00000183010	PYCR1	79890260	79900288	2886	26.2065	22.7197	26.3538	12.4465	11.7794	13.835	13.5213	15.8796	15.1232	-0.767081	1.46097e-08
chr6	ENSG00000172201	ID4	19837617	19840915	2344	0.27729	0.299996	0.293446	0.461117	0.381447	0.443274	0.473093	0.43659	0.509055	0.726278	0.00342607
chr1	ENSG00000238365	RNU7-57P	154311219	154311278	60	0.501636	0.378119	1.59403	0.247924	0.134531	0.583583	0.154127	0	0	-1.91381	0.168814
chr1	ENSG00000272562	RP11-396C23.4	226248413	226249577	490	0.0155804	0.0704641	0.0761679	0.123204	0.100281	0.0435013	0.0765924	0.174802	0.106366	0.987716	0.476197
chr19	ENSG00000129990	SYT5	55682567	55691809	5347	0.267491	0.219956	0.255943	0.0975609	0.0936029	0.0705581	0.138881	0.113486	0.0920746	-1.19678	4.36492e-06
chr17	ENSG00000154803	FLCN	17115526	17140502	9786	3.00933	2.35613	3.19761	4.23089	4.14972	4.25058	4.7023	4.96671	5.51082	0.802173	3.51773e-08
chr2	ENSG00000115738	ID2	8818975	8824583	2205	0.0936305	0.156835	0.135624	0.133683	0.245521	0.200101	0.200309	0.255671	0.148811	0.693419	0.0750514
chr22	ENSG00000198951	NAGA	42454358	42466846	3706	6.16619	5.0741	6.92683	2.91697	2.84688	2.88668	3.77641	3.66643	4.24465	-0.740583	4.34503e-07
chr14	ENSG00000151748	SAV1	51098776	51135049	5630	14.8095	11.9248	13.4982	18.3529	17.9284	20.4399	22.283	23.7579	23.0185	0.744078	7.76909e-08
chr6	ENSG00000204619	PPP1R11	30034486	30038110	2538	26.2461	23.6489	24.8076	15.5671	16.5259	17.9213	17.2815	19.1933	19.0561	-0.401868	0.00180046
chr14	ENSG00000258903	RP11-355I22.2	62570096	62583893	737	0.269511	0.195336	0.212837	0.584032	0.500388	0.405187	0.343965	0.224289	0.818872	1.18971	0.00953771
chr3	ENSG00000242070	NPM1P17	137442616	137443385	602	0.050746	0.210379	0	0	0	0.0472286	0.0155916	0.0101668	0	-2.67725	0.0611372
chr17	ENSG00000132514	CLEC10A	6977856	6983626	2469	0.0247772	0	0	0	0	0	0	0	0	-4.39164	0.764903
chr11	ENSG00000254589	EIF4A2P3	58009515	58010569	1055	0.00724428	0	0	0.021482	0.0233135	0.0134843	0.0534189	0.0928872	0	3.59364	0.0434201
chr7	ENSG00000146755	TRIM50	72726535	72742085	2490	0.00614208	0	0	0.0121424	0.00988322	0.0314399	0.0150971	0.0418384	0.0449268	3.6433	0.00417201
chr14	ENSG00000257520	RP11-896J10.3	36942412	36988726	1116	2.13678	1.77584	2.22984	0.873282	0.8008	1.12819	0.917446	1.19099	1.20228	-0.902694	8.08993e-06
chr12	ENSG00000256304	RP11-512M8.3	122806669	122808883	2215	0.883749	1.05646	0.92146	0.603979	0.596221	0.626509	0.54306	0.517335	0.696928	-0.582652	0.00370866
chrMT	ENSG00000210127	MT-TA	5587	5655	69	44.9162	33.1975	43.8096	66.3267	69.8714	45.5661	81.5264	62.2689	71.9438	0.812224	2.50448e-05
chr19	ENSG00000267531	AC020922.1	55851254	55856561	888	0.817487	0.596738	0.858187	1.56507	1.32003	1.08117	1.29022	1.69642	1.72883	1.04412	2.8309e-05
chr3	ENSG00000154783	FGD5	14860469	14975895	7869	0.00388816	0	0	0.000960823	0.00208548	0.00361866	0.00238926	0.00545285	0.0094801	1.73103	0.351268
chr6	ENSG00000124493	GRM4	33989628	34123399	13049	0.0486549	0.0397677	0.0452793	0.104878	0.0666571	0.0551027	0.113109	0.0934851	0.112627	1.12409	6.65797e-05
chr15	ENSG00000166825	ANPEP	90328120	90358633	4871	16.2593	10.961	18.8512	5.4757	4.58829	5.04751	7.42759	8.36157	8.5328	-1.12857	2.51205e-08
chr5	ENSG00000261604	CTD-2636A23.2	43287703	43290941	2497	12.8745	14.7343	11.9412	32.9438	35.1777	40.4581	32.6388	36.7024	30.5602	1.49664	2.23838e-11
chrX	ENSG00000089820	ARHGAP4	153172821	153200452	5580	9.46752	8.2181	9.49	4.07282	3.99658	4.17538	4.57873	5.39788	5.1508	-0.892219	7.55437e-10
chr5	ENSG00000164251	F2RL1	76114758	76131140	2958	0.0542917	0.0584621	0.0682499	0.196772	0.130348	0.151586	0.123916	0.167819	0.171456	1.47865	6.1262e-05
chr11	ENSG00000183161	FANCF	22644079	22647387	3309	3.18247	3.17583	3.21333	1.49863	1.44045	1.74874	1.80081	1.95585	1.90015	-0.795022	9.09491e-08
chr5	ENSG00000175414	ARL10	175792471	175828866	11459	5.07661	4.56474	5.15224	2.97518	3.16511	3.079	3.45386	3.16959	3.64253	-0.501605	4.80507e-05
chr9	ENSG00000165275	TRMT10B	37753804	37778969	2862	1.67	1.27491	1.5623	0.552005	0.533142	0.629161	0.692897	0.655239	0.677547	-1.16511	1.68052e-09
chr5	ENSG00000138829	FBN2	127593601	127994878	13196	5.82398	4.08583	6.55245	6.99098	6.5927	6.50846	9.70165	7.46054	10.5075	0.637969	0.000107496
chr1	ENSG00000157193	LRP8	53711217	53793742	7077	6.89879	5.50398	7.37296	4.21245	3.91652	4.03765	4.82041	4.06567	5.45596	-0.474188	0.000209079
chr17	ENSG00000265693	RP11-815I9.5	18607953	18608082	130	2.68624	2.81713	3.31162	0.865841	0.563796	1.68482	0.932995	2.01232	1.48078	-1.11406	0.00762019
chr2	ENSG00000003436	TFPI	188328957	188430487	11714	0.0907677	0.0812156	0.0957707	0.0981114	0.11138	0.125803	0.0930943	0.0962887	0.108903	0.351373	0.237728
chr17	ENSG00000236618	PITPNA-AS1	1420225	1421390	542	10.9466	10.7574	10.2622	3.07759	3.30975	3.82865	3.86111	5.63379	4.54795	-1.30761	8.54987e-10
chrX	ENSG00000188828	GLRA4	102962152	102983583	2722	0	0.00423526	0	0.0083309	0.00301372	0.00522931	0.00690541	0.00675419	0.0109597	1.95403	0.382638
chr10	ENSG00000119946	CNNM1	101088856	101154087	6413	0.536713	0.349718	0.591238	0.855905	0.744638	0.788119	0.911735	0.866918	1.13064	0.952443	5.73958e-07
chr8	ENSG00000147439	BIN3	22477931	22526661	5072	3.50152	3.39181	3.60346	2.23586	2.15148	2.16272	2.37221	2.69609	2.34282	-0.490004	0.00019093
chr14	ENSG00000071246	VASH1	77228532	77249354	6498	1.44077	0.974213	1.30627	1.61496	1.45591	1.54248	1.92837	2.23375	2.10084	0.649969	2.32582e-05
chr2	ENSG00000249884	RNF103-CHMP3	86732791	86948245	1503	23.7637	24.9477	23.5978	6.05839	7.01142	7.32327	7.13881	7.67542	7.58485	-1.66228	1.76751e-15
chr2	ENSG00000084754	HADHA	26413504	26467594	3971	40.767	37.4592	40.7635	20.4348	21.4064	22.4382	23.4144	23.3199	24.383	-0.713579	3.38798e-08
chr1	ENSG00000266727	AC004824.1	17740127	17740190	64	68.0258	45.3321	72.4954	78.1761	74.2361	73.7164	104.142	96.2026	108.699	0.630519	0.000185267
chrX	ENSG00000131724	IL13RA1	117861535	117928502	5387	2.59968	2.13294	2.6737	1.26168	1.08748	1.34783	1.4989	1.60318	1.64089	-0.713193	6.83934e-07
chr6	ENSG00000146049	KAAG1	24357131	24358512	1382	0.199131	0.125083	0.167658	0.404602	0.522169	0.375805	0.142759	0.509772	0.280523	1.32126	0.00202398
chr15	ENSG00000188501	LCTL	66839517	66858317	3518	2.82824	3.46405	2.80568	1.03143	1.24063	1.18561	1.19158	1.16374	1.10248	-1.30369	9.36016e-11
chr16	ENSG00000052344	PRSS8	31142756	31147083	3008	0.0661013	0.0958177	0.126774	0.45737	0.351818	0.380948	0.453057	0.609185	0.547971	2.35941	2.9723e-10
chr7	ENSG00000166997	CNPY4	99717236	99723134	2475	2.51188	2.23573	2.64629	0.723795	0.851792	0.833892	0.998648	1.02506	1.0004	-1.34729	1.97297e-11
chr7	ENSG00000234545	FAM133B	92190107	92219708	4462	7.31399	8.9279	7.35735	11.2976	13.0018	13.5168	11.6579	12.2488	10.9363	0.71947	1.10224e-05
chr5	ENSG00000132563	REEP2	137774706	137782658	3284	4.33381	2.66637	3.61347	1.00592	0.889335	1.1877	1.34229	1.62735	1.66023	-1.35958	3.76551e-10
chr9	ENSG00000137142	IGFBPL1	38408991	38424444	1093	10.468	9.36103	10.4196	13.7963	13.6748	13.7839	16.2511	18.358	19.184	0.745264	3.0108e-07
chr19	ENSG00000064666	CNN2	1026298	1039068	3928	8.75783	5.68853	7.91754	7.4462	6.8007	7.75213	10.445	11.2984	11.6384	0.405641	0.0103888
chr15	ENSG00000140525	FANCI	89787180	89860492	7769	16.6222	18.1561	17.3554	10.9192	12.0202	12.6029	11.9197	10.6066	12.3329	-0.467603	0.000368272
chr17	ENSG00000272770	RP11-74E22.5	2586599	2588382	626	40.3239	32.7585	36.7423	45.0324	45.9138	52.4043	55.8405	61.5891	55.748	0.626906	1.99383e-06
chrX	ENSG00000126945	HNRNPH2	100663283	100669121	2223	22.4717	25.168	21.7967	32.4329	35.3014	39.2096	33.0709	38.553	33.1444	0.705352	3.88293e-06
chr11	ENSG00000188162	OTOG	17568920	17668697	10808	0.00283096	0.00266736	0.0055359	0.00699572	0.017462	0.012515	0.00956785	0.0119106	0.0138049	1.80563	0.00635694
chr7	ENSG00000205307	SAP25	100169855	100171270	833	0.155934	0.0829685	0.251117	0.489605	0.600226	0.580504	0.563652	0.521906	0.823018	1.99475	3.60569e-06
chr12	ENSG00000268367	AC126614.1	57810198	57810536	339	0.0449997	0	0.0439982	0.200162	0.217227	0.188463	0.110608	0.108186	0.24138	2.68269	0.0150132
chr22	ENSG00000255782	Z83840.1	42090191	42092048	1857	6.71944	4.89733	6.63027	1.10698	1.07769	1.03462	1.06769	0.950269	1.52188	-2.32546	4.00437e-16
chr9	ENSG00000136811	ODF2	131217465	131263571	6342	5.86983	4.17542	6.15898	1.70355	1.6405	1.61633	1.98173	1.95814	2.41363	-1.41504	6.20825e-13
chr2	ENSG00000224184	AC096559.1	11988748	12718474	3876	0.00591949	0.00446194	0	0.00195039	0.0148168	0.00550919	0.021825	0.0205564	0.0192438	1.98204	0.108417
chr14	ENSG00000185271	KLHL33	20896970	20903801	1863	0	0.00928054	0	0.0324535	0.00880512	0.0229175	0.0857453	0.0690674	0.0480311	3.50979	0.00310154
chr14	ENSG00000258717	RP11-566J3.2	101142267	101146221	722	0.0211617	0.0159511	0.0620721	0.0941287	0.0340513	0.0295424	0.0390113	0.135669	0.0412771	1.04314	0.507384
chr14	ENSG00000259071	RP11-247L20.4	50793244	50794627	446	11.1754	10.5393	10.4749	3.40022	4.51626	5.9092	4.77448	5.85626	4.30625	-1.06285	1.71565e-07
chr10	ENSG00000221817	RP11-137L10.6	75255283	75279828	5438	2.58515	1.97087	2.35158	0.905065	1.00486	0.943797	1.09073	1.06628	1.32646	-1.02301	6.64708e-10
chr18	ENSG00000264301	RP11-527H14.3	14969000	14970467	1336	0	0.034503	0.0167831	0.180983	0.0920684	0.143779	0.196895	0.1559	0.167408	3.11442	2.78008e-05
chr20	ENSG00000101307	SIRPB1	1544167	1600707	6091	0.0866459	0.0463804	0.0675284	0.105506	0.0565771	0.10752	0.0787078	0.100633	0.0734816	0.512801	0.179504
chr12	ENSG00000070018	LRP6	12268959	12419946	10337	5.89545	5.39148	6.15928	8.48695	8.96286	9.08249	9.75458	7.15528	9.68869	0.712223	2.28154e-06
chr22	ENSG00000100100	PIK3IP1	31677579	31688520	3805	0.0844188	0.101509	0.110053	0.186757	0.155244	0.226349	0.274196	0.170741	0.199949	1.1195	0.000175208
chr19	ENSG00000204850	AC011484.1	46997765	46999755	1991	0.645177	0.549999	0.653346	0.823737	0.7333	0.811332	0.981706	1.39415	1.07868	0.750387	0.000451665
chr11	ENSG00000174370	C11orf45	128769460	128775930	3750	1.16656	0.89623	1.07878	0.524136	0.352233	0.520075	0.533875	0.519733	0.644444	-0.919068	1.29193e-06
chr6	ENSG00000229931	RP1-151F17.1	16761369	16762883	698	0.262659	0.280479	0.267514	0.421896	0.563527	0.519464	0.618711	0.350819	0.523006	0.970694	0.0128
chr5	ENSG00000253269	CTB-37A13.1	169199970	169206369	283	0.0269365	0.0609117	0	0.186379	0.288957	0.0752082	0	0.107932	0.0525411	1.93938	0.267208
chr7	ENSG00000188732	FAM221A	23719749	23742868	7458	1.01227	1.0019	1.03286	0.359887	0.39387	0.374169	0.496619	0.424101	0.460113	-1.18778	1.19743e-10
chr3	ENSG00000172765	TMCC1	129366635	129612419	7912	1.92578	1.76494	1.9869	1.36555	1.34612	1.38471	1.38893	1.39222	1.45483	-0.342732	0.0184567
chr3	ENSG00000114026	OGG1	9791628	9829903	8733	4.8883	3.82066	4.58767	2.30123	2.27099	2.62241	2.72773	3.08914	2.98126	-0.633003	8.12362e-07
chr20	ENSG00000042062	FAM65C	49202645	49308065	6009	0.0776451	0.0326214	0.0535152	0.100655	0.140642	0.0770019	0.11889	0.0673239	0.111726	1.04217	0.00377735
chr6	ENSG00000152661	GJA1	121756838	121770873	3037	12.6333	15.2054	13.4551	4.00236	4.05726	4.69648	4.33569	4.12269	4.22159	-1.60461	4.52974e-14
chr2	ENSG00000243667	WDR92	68350068	68384692	4079	2.60811	2.44503	2.69489	0.930383	0.981546	0.95802	1.09226	1.13445	1.03684	-1.23775	6.93341e-12
chr12	ENSG00000184445	KNTC1	123011793	123110943	11325	5.95462	6.34671	6.03605	3.31483	3.76264	3.74341	3.76451	2.61006	3.63622	-0.713463	7.47349e-06
chr6	ENSG00000236512	RP3-336K20__B.2	7620655	7621111	457	0.0334059	0.0251804	0.0326624	0.478796	0.179178	0.38863	0.410556	0.669275	0.733052	3.984	8.892e-07
chr7	ENSG00000225286	AC005105.2	28654714	28655505	792	0.0482343	0.014543	0	0	0	0.0179564	0	0	0	-2.23669	0.345992
chr5	ENSG00000204962	PCDHA8	140220907	140391929	5311	1.88369	1.82151	2.14309	2.21498	2.17827	2.31203	2.66193	2.81138	2.92563	0.462804	0.000951263
chr22	ENSG00000099994	SUSD2	24577227	24585078	5279	0.0391191	0.0360394	0.0509979	0.0887924	0.0839288	0.0836027	0.0925927	0.0859207	0.115869	1.22483	0.000241793
chr22	ENSG00000229955	RP1-5O6.4	38783923	38784862	541	0.268172	0.0425558	0.151802	0.655717	0.454227	0.604256	0.607122	0.350641	0.674504	2.0153	0.000211936
chr2	ENSG00000115685	PPP1R7	242088991	242123067	3781	9.04564	7.38094	7.83765	2.94709	2.76439	3.30383	3.25655	4.13026	3.78763	-1.16732	1.13529e-11
chr19	ENSG00000130300	PLVAP	17462257	17488159	2305	0.457803	0.332576	0.61628	1.05588	0.975084	1.08988	1.18235	1.83704	1.54976	1.55564	1.94333e-08
chr1	ENSG00000135776	ABCB10	229652329	229694442	4256	9.03367	8.87906	9.13657	4.59704	4.55524	5.00069	5.50808	5.40042	5.25606	-0.738918	2.81613e-08
chr19	ENSG00000196214	ZNF766	52772824	52795977	4015	1.96963	1.69716	1.8513	0.843534	0.768325	0.930739	0.861512	0.958663	1.19084	-0.892627	5.70717e-08
chr10	ENSG00000234531	RP11-288G11.3	134596683	134598269	475	4.7089	2.76201	4.21125	5.75069	6.03409	5.01072	7.70309	8.21701	7.97808	0.908644	1.15362e-05
chr11	ENSG00000166436	TRIM66	8633584	8693413	10816	0.481614	0.368357	0.508234	0.0922752	0.0751068	0.0756926	0.101692	0.0629095	0.15519	-2.17438	6.01769e-12
chr14	ENSG00000187097	ENTPD5	74424713	74486102	10379	1.68992	1.49046	1.70491	0.753254	0.763714	0.696195	0.845974	0.826857	0.8769	-0.93584	6.40428e-10
chr9	ENSG00000188710	QRFP	133768815	133769225	411	0.631307	0.517848	0.490174	0.97274	1.05567	0.587549	1.6202	1.23504	1.4306	1.15465	0.00182681
chr3	ENSG00000172752	COL6A5	130064359	130203688	9591	0.000797535	0.00120232	0	0.0204966	0.0102665	0.0178141	0.0137223	0.0210914	0.0186676	4.49995	1.54848e-06
chr15	ENSG00000137868	STRA6	74471807	74504608	7690	0.00198933	0.0014995	0	0.010815	0.00426804	0.00740576	0.00977945	0.00398554	0.00776059	2.60398	0.0215264
chr19	ENSG00000241434	CTD-2224J9.4	53999141	53999291	151	2.36545	2.80728	3.00172	0.497479	0.269946	1.59257	1.17522	1.00832	0.785351	-1.52044	0.00089775
chr2	ENSG00000115841	RMDN2	38150330	38294285	5999	0.192524	0.19221	0.15458	0.423454	0.385699	0.48058	0.350998	0.386225	0.375529	1.25654	2.0079e-07
chr6	ENSG00000272279	RP11-157J24.2	1528599	1529146	548	0.0557374	0.105033	0.122618	0	0	0	0	0	0	-5.81121	0.0463512
chr12	ENSG00000111481	COPZ1	54694986	54745633	3901	36.9127	34.4589	34.9563	12.8599	13.6429	14.6062	14.252	15.7239	15.0746	-1.20436	6.00689e-13
chr13	ENSG00000184564	SLITRK6	86366925	86373623	4318	0	0.00267021	0	0.0192587	0.0114004	0.0230785	0.00435366	0.00425832	0.0207293	3.59234	0.00694683
chr1	ENSG00000116783	TNNI3K	74663947	75010112	5075	0.384306	0.587309	0.415538	0.245799	0.253822	0.300161	0.274124	0.190825	0.201366	-0.834325	0.000505939
chr14	ENSG00000255526	NEDD8-MDP1	24683161	24701558	1051	78.4048	87.1579	72.6923	41.1867	47.8263	50.1155	42.9601	58.8114	45.5593	-0.640958	1.39361e-05
chr16	ENSG00000118898	PPL	4932508	5010742	7686	0.0955374	0.0495091	0.11871	0.172147	0.208175	0.153749	0.289867	0.206558	0.235851	1.3811	3.0269e-06
chr20	ENSG00000225106	RP11-429E11.2	60313275	60330112	1354	0	0.00851116	0	0.0223223	0.0181691	0.0210176	0.0416312	0.0271464	0.0275308	2.83129	0.052691
chr3	ENSG00000180611	MB21D2	192514604	192635950	3368	6.67583	5.87414	6.86471	3.95927	3.683	3.95187	3.89297	4.21442	3.9707	-0.608458	2.17441e-06
chr5	ENSG00000204963	PCDHA7	140213969	140391929	5236	1.9764	1.9577	2.36945	2.37376	2.3881	2.50148	2.90651	3.14898	3.1741	0.48071	0.000506384
chr15	ENSG00000260618	RP11-23N2.4	52870039	52890906	1211	0.403958	0.399645	0.333253	0.648857	0.602613	0.669676	0.798991	0.870013	0.95415	1.08156	4.49571e-05
chr1	ENSG00000259030	FPGT-TNNI3K	74663919	75009666	9358	0.210069	0.329011	0.225374	0.138161	0.138541	0.164319	0.155708	0.103497	0.109214	-0.83318	0.000642848
chr5	ENSG00000112852	PCDHB2	140474227	140476962	2736	0.109006	0.0463496	0.0355265	0.069069	0.0929475	0.114456	0.106486	0.165751	0.11994	0.92792	0.0451105
chr11	ENSG00000260401	RP11-800A3.4	72950020	72953380	3361	1.17639	1.04109	1.2748	0.710735	0.573616	0.667076	0.808179	0.986505	0.883228	-0.497473	0.00374099
chrX	ENSG00000165675	ENOX2	129757350	130037208	4189	2.58893	2.12349	2.52417	1.31021	1.28677	1.53609	1.51908	1.6475	1.53668	-0.608751	8.00889e-06
chr1	ENSG00000121905	HPCA	33351595	33364042	1991	9.14001	6.72447	8.89903	4.13387	4.1691	4.7429	5.25307	6.6599	6.46831	-0.559086	0.000133208
chr22	ENSG00000093009	CDC45	19466982	19508135	2846	13.47	12.8309	12.9312	8.07429	8.09395	8.25506	9.16726	9.79985	9.48656	-0.473085	0.000174208
chr4	ENSG00000123933	MXD4	2249159	2264021	7058	2.90111	2.2848	3.08766	3.0808	2.8273	3.11254	3.3217	4.42053	3.90217	0.420325	0.00209145
chrX	ENSG00000126733	DACH2	85403462	86087607	7028	0.00108834	0	0	0.00215157	0	0	0.00267512	0.00261654	0.00212287	1.96055	0.535397
chr2	ENSG00000144290	SLC4A10	162280843	162841792	7550	0.00202621	0	0	0.00400566	0.00434717	0.00377153	0.00249019	0.00162377	0.00395224	2.33491	0.188982
chr2	ENSG00000115993	TRAK2	202241930	202316302	7595	6.33065	6.03959	5.82935	2.89287	3.01743	3.19243	3.08069	2.68111	3.20396	-0.907796	2.87902e-09
chr12	ENSG00000111254	AKAP3	4724674	4758213	3668	0.0646358	0.097441	0.152896	0.0226706	0.0178934	0.0174645	0.0333122	0.0133673	0.0223683	-2.22661	7.92375e-06
chr19	ENSG00000126264	HCST	36393382	36395279	613	0.373776	0.225393	0.341093	0.70198	1.17616	1.03201	1.30154	2.01689	1.28803	2.10564	2.30775e-07
chr16	ENSG00000189149	CRYM-AS1	21312170	21329912	2515	0.319255	0.307109	0.228909	0.0631141	0.0750185	0.0764039	0.0635251	0.0536058	0.0504111	-2.0597	8.32004e-08
chr10	ENSG00000138109	CYP2C9	96698415	96749147	3036	0	0.00379737	0.00738856	0.181759	0.127	0.133626	0.195031	0.129192	0.122832	5.28223	2.51697e-10
chr12	ENSG00000139187	KLRG1	9102640	9163356	2598	0.594571	0.572416	0.541047	0.0203662	0.0505202	0.0301334	0.0144698	0.0283058	0.0315772	-4.16296	1.78942e-14
chr16	ENSG00000225614	ZNF469	88493879	88507165	13287	0.156016	0.121506	0.17731	0.223641	0.169216	0.195567	0.268863	0.351557	0.357096	0.876594	9.08588e-05
chr11	ENSG00000181903	OR4C6	55432614	55433671	1058	0	0	0	0.0856847	0.0154983	0.0537844	0.0177558	0.028945	0.0281807	5.58032	0.0289342
chr10	ENSG00000229656	RP11-462L8.1	33247773	33371030	1193	1.8324	1.49229	1.72897	0.595308	0.714792	0.566476	0.606309	0.739364	0.612363	-1.28924	4.16663e-08
chr8	ENSG00000253706	RP11-758M4.4	75711019	75779174	3611	0	0.00159643	0	0	0.0136318	0.00985563	0.0156175	0	0.0103278	3.32201	0.095994
chr7	ENSG00000258227	CLEC5A	141627157	141646807	4129	0	0	0.00362213	0.0329565	0.0278182	0.0120673	0.0182116	0.014844	0.00903249	3.95873	0.00120318
chr15	ENSG00000207279	SNORD116-24	25339184	25339275	92	2.05644	0.93005	1.28683	4.22803	5.91211	3.67469	2.52734	2.04352	4.25187	1.54315	0.0013496
chr11	ENSG00000172890	NADSYN1	71164155	71235153	14970	1.07409	1.00875	1.11114	0.554587	0.584877	0.589703	0.644323	0.607282	0.690218	-0.700527	1.82985e-07
chr5	ENSG00000155324	GRAMD3	125695824	125832186	5051	0.802549	0.826367	0.781725	0.823223	0.943765	1.14716	0.9398	0.955017	0.925959	0.349406	0.0501735
chr2	ENSG00000182551	ADI1	3501132	3523507	5560	14.5213	12.3528	13.8955	13.852	14.2803	15.2252	16.4196	19.2692	17.4426	0.340679	0.0143155
chr10	ENSG00000234961	RP11-124N14.3	17275324	17276832	706	700.29	589.305	700.319	416.234	408.833	448.622	477.812	566.049	549.253	-0.376087	0.00416474
chr9	ENSG00000187866	FAM122A	71394964	71398609	3646	4.18681	3.84052	4.05876	1.99253	2.10391	2.45002	2.48513	2.67277	2.50808	-0.669211	6.86825e-07
chr9	ENSG00000165072	MAMDC2	72658497	72841886	3854	0.254006	0.278219	0.283277	0.490381	0.521546	0.52636	0.443869	0.494579	0.518678	0.975475	5.45013e-06
chr17	ENSG00000008283	CYB561	61509665	61523739	5320	7.09932	5.64927	7.32787	3.88103	3.5472	3.89236	4.22645	5.26991	4.92575	-0.541797	2.93801e-05
chr17	ENSG00000267491	CTD-2373H9.5	76899345	76901106	945	0.242599	0.0304773	0.1186	0.415652	0.66796	0.338675	0.397536	0.375869	0.57573	1.99307	0.000118419
chr1	ENSG00000118655	DCLRE1B	114447763	114456708	3940	13.1181	10.5933	12.9343	6.16101	5.91167	6.00505	7.133	7.42325	7.65962	-0.762558	1.57736e-08
chr9	ENSG00000165643	SOHLH1	138585253	138591374	1987	0	0	0	0	0.0082559	0.00716269	0.0189169	0.0185027	0.0187647	4.75683	0.185767
chr9	ENSG00000136895	GARNL3	129986544	130155939	9731	0.286913	0.194936	0.294361	0.0722602	0.102031	0.0790104	0.119792	0.0806321	0.0973619	-1.38849	2.23235e-08
chr19	ENSG00000178980	SEPW1	48281829	48287943	5261	12.4112	11.6696	11.3404	7.34037	7.90381	8.31039	7.84906	9.64205	8.39096	-0.420647	0.000959087
chr11	ENSG00000248671	CTD-2313N18.5	71505409	71529284	3675	0.318401	0.291766	0.311315	0.0925668	0.133945	0.09103	0.120207	0.103399	0.0953915	-1.43349	4.59975e-07
chr19	ENSG00000167460	TPM4	16177831	16213813	7412	49.3362	44.3772	48.114	28.1148	28.3952	31.1248	32.029	36.9702	35.3507	-0.466343	0.000190096
chr11	ENSG00000257038	RP11-800A3.7	73018280	73020406	1695	2.48082	2.50236	3.37821	3.78084	3.46932	3.75716	4.82836	4.2003	5.02375	0.677518	2.93692e-05
chr1	ENSG00000233125	ACTBP12	92694138	92694992	855	0.437906	0.330081	0.288352	0.106005	0.076695	0.25784	0.186716	0.136075	0.348637	-0.833335	0.105787
chr8	ENSG00000204949	FAM83A-AS1	124213412	124214983	1347	0.862606	0.538987	0.632555	0.420716	0.14002	0.285211	0.292932	0.277421	0.287807	-1.1344	0.000335818
chr19	ENSG00000104972	LILRB1	55085346	55148979	5078	0.0240991	0.00340597	0.00294534	0.00297762	0.00323149	0.00420538	0	0.00241408	0.00146896	-1.81006	0.172047
chrMT	ENSG00000198712	MT-CO2	7586	8269	684	499.179	332.022	486.202	648.715	613.561	664.638	668.977	945.126	804.583	0.827196	6.24308e-07
chr1	ENSG00000174059	CD34	208057594	208084747	3949	0.00387339	0.0262769	0.0340847	0.179949	0.176593	0.145999	0.119009	0.119507	0.156772	2.86462	1.92312e-07
chr14	ENSG00000092096	SLC22A17	23815515	23822121	4278	2.28837	1.83945	2.62549	2.73203	2.18057	2.39098	2.97278	3.79238	3.44534	0.472297	0.00271746
chr1	ENSG00000116649	SRM	11114641	11120081	1898	41.2268	26.0258	34.3065	17.3771	16.1751	18.0636	22.0314	27.5213	25.8399	-0.578072	0.000145275
chr15	ENSG00000166923	GREM1	33010175	33026870	4168	4.06627	3.74693	4.2718	3.94861	4.6947	4.36849	5.44844	5.1512	5.92536	0.383207	0.00603806
chr3	ENSG00000230082	PRRT3-AS1	9989088	9996471	614	5.62241	5.04435	5.05943	2.53285	2.49527	2.16486	3.05747	2.98055	2.57187	-0.895023	1.44174e-06
chr2	ENSG00000228043	AC097721.2	139175854	139259268	1313	0.320204	0.245748	0.256154	0.0517923	0.0999253	0.0704385	0	0.0419901	0.0794914	-2.11734	0.000200529
chr19	ENSG00000173928	SWSAP1	11485361	11487627	1684	1.18041	0.858958	0.96326	1.45848	1.55361	1.73239	1.80781	2.25212	2.04121	0.954309	9.96004e-07
chr7	ENSG00000158528	PPP1R9A	94536514	94925727	11151	0.846489	0.71355	0.749176	0.376999	0.388537	0.446259	0.329634	0.269366	0.417464	-0.940145	8.94675e-07
chr2	ENSG00000186522	SEPT10	110300559	110371783	4162	45.9971	45.4698	42.7868	22.6796	23.9449	27.0593	25.9287	26.5029	25.888	-0.722935	9.76122e-08
chr5	ENSG00000050748	MAPK9	179660143	179719099	8955	11.7961	10.3145	11.0892	6.66333	6.71372	7.57205	7.71999	8.00956	7.80072	-0.477505	0.000119152
chr7	ENSG00000146674	IGFBP3	45951949	45961473	4466	59.4254	67.9178	66.8818	11.494	14.2394	13.4441	14.2973	13.3714	15.6248	-2.14328	1.58297e-17
chr1	ENSG00000170498	KISS1	204159469	204165614	709	22.0017	22.1394	22.5549	30.2148	30.2133	33.0014	32.2174	42.6894	34.0466	0.695957	1.44993e-06
chr1	ENSG00000270103	RNU11	28975112	28975245	134	0.169999	0.0854268	0.11081	0.784174	1.70206	1.47668	0.974993	0.317881	0.497389	3.04741	0.000662302
chr12	ENSG00000139083	ETV6	11802788	12048336	7075	1.59032	1.17103	1.4175	1.57303	1.50767	1.72861	1.87211	1.89825	2.14778	0.462159	0.00103524
chr8	ENSG00000168077	SCARA3	27491385	27534293	4031	4.45109	3.6397	4.81394	4.96423	4.4675	4.84536	5.84809	5.93594	6.87981	0.449523	0.000814219
chr15	ENSG00000171016	PYGO1	55831088	55881145	8594	1.87622	1.41893	1.52727	0.55162	0.566187	0.632863	0.602717	0.510701	0.612839	-1.36241	3.70019e-12
chr16	ENSG00000242612	DECR2	451826	462487	3947	3.2243	2.81889	3.41777	1.26603	1.21807	1.3904	1.63363	1.57457	1.6082	-1.0247	3.33544e-10
chr12	ENSG00000273015	LINC00938	46119510	46121558	2049	2.51889	2.88878	2.65985	1.48651	1.61325	1.5455	1.68314	1.68665	1.67414	-0.64351	2.62339e-05
chr2	ENSG00000225808	DNAJC19P5	178093919	178094234	316	0.265456	0.363805	0.117976	0.500931	0.336539	0.404274	0.38556	0.174054	0.61193	0.738838	0.38919
chr12	ENSG00000139438	FAM222A	110152033	110208312	3722	1.48355	1.17402	1.60925	1.93764	1.84715	1.85881	2.37631	2.95083	3.06409	0.811798	5.10054e-06
chr3	ENSG00000261468	RP11-1024P17.1	30739153	30741068	1916	0.0798117	0.0932476	0.0780353	0.260339	0.20548	0.256265	0.235411	0.0959399	0.229624	1.43794	0.000804914
chr1	ENSG00000215875	ST13P20	82187378	82188753	1065	0.839629	0.584204	0.533261	0.184431	0.153966	0.173651	0.132294	0.0920159	0.0979847	-2.10894	2.71813e-07
chr6	ENSG00000146376	ARHGAP18	129897277	130031370	4640	3.98899	4.39711	3.66651	1.42891	1.54013	1.66295	1.27828	1.49136	1.28125	-1.37114	4.39084e-11
chr19	ENSG00000271366	AC002128.5	35742343	35744542	618	0.0617928	0.0652087	0.193336	0.390911	0.357951	0.0920156	0.334148	0.277311	0.409804	1.64335	0.0095173
chr14	ENSG00000140006	WDR89	64063757	64108579	3208	6.85135	8.40598	6.15344	2.81825	3.55464	3.73402	3.28137	3.46551	3.00851	-1.01587	2.92424e-08
chr14	ENSG00000129559	NEDD8	24686058	24701660	3879	29.8841	31.2614	26.7611	15.9594	18.0646	19.1058	16.6905	22.6973	17.2964	-0.583838	4.03129e-05
chrX	ENSG00000196924	FLNA	153576892	153603006	10585	119.981	85.6318	131.116	64.8536	60.1237	60.6003	87.0898	93.0645	98.7852	-0.439695	0.00501158
chr5	ENSG00000145623	OSMR	38845960	38945698	7174	6.99424	5.567	7.20552	3.83195	3.61652	3.9791	4.54296	4.12435	4.94339	-0.55674	7.98487e-06
chr3	ENSG00000272452	RP11-391M1.4	40507957	40510078	2122	2.09716	1.45312	1.73692	0.666054	1.06687	0.80822	1.1647	1.04534	1.11754	-0.747987	6.96109e-05
chr10	ENSG00000107968	MAP3K8	30722866	30750762	3601	0.365295	0.552298	0.398695	0.518527	0.610579	0.67995	0.592502	0.748874	0.598607	0.588486	0.00578442
chr10	ENSG00000185745	IFIT1	91152303	91163745	3079	0.65571	0.776954	0.648402	0.807724	0.860603	1.10494	0.757022	0.951431	0.6395	0.398496	0.0880493
chr11	ENSG00000110195	FOLR1	71900602	71907345	1577	0.644768	0.6541	0.677817	1.04943	0.85288	1.20467	0.947322	1.30925	1.06381	0.799667	0.000186425
chr1	ENSG00000159450	TCHH	152078793	152086556	6900	0.264938	0.206387	0.31215	0.136967	0.0868084	0.122771	0.147136	0.111933	0.171899	-0.90782	9.00959e-05
chr21	ENSG00000185186	LINC00313	44881974	44899414	2303	0.179296	0.105115	0.110377	0.321634	0.366865	0.21013	0.289723	0.154328	0.36268	1.2262	0.000879142
chr4	ENSG00000172403	SYNPO2	119809996	119982402	11375	0.0780059	0.0795808	0.0604897	0.400152	0.396757	0.41056	0.370251	0.301247	0.473517	2.52345	1.16772e-13
chr11	ENSG00000023171	GRAMD1B	123396344	123498482	9770	1.41709	1.01151	1.45445	1.42396	1.1817	1.21759	1.70214	1.73106	1.86082	0.332199	0.028922
chr9	ENSG00000148187	MRRF	125026882	125085743	3162	10.7409	10.9675	10.5822	4.70005	4.84391	5.60258	5.33844	4.68078	5.53607	-0.974646	6.19124e-10
chr12	ENSG00000175203	DCTN2	57923885	57941114	4239	33.7536	27.1873	31.9386	14.1122	13.7979	15.2117	16.7501	19.0308	18.2931	-0.835918	3.47261e-09
chr21	ENSG00000201025	SNORD74	17657017	17657089	73	0.103378	0	0.404307	0	0	0	0	0	0	-3.75787	0.945169
chr21	ENSG00000222018	C21orf140	35772615	35773370	756	0.353697	0.31231	0.414989	0.109879	0.0433626	0.112862	0.124197	0.0728864	0.0788464	-1.88414	0.00016183
chr17	ENSG00000161940	BCL6B	6926339	6933609	4373	0.0297323	0.0237297	0.051301	0.0553209	0.0487804	0.0732481	0.0429891	0.0981113	0.0818747	1.05239	0.0189975
chr3	ENSG00000163590	PPM1L	160473390	160796695	12447	0.419125	0.347424	0.433231	0.484147	0.500372	0.436403	0.558907	0.435857	0.622136	0.443133	0.00503569
chr8	ENSG00000156795	WDYHV1	124428965	124479470	2132	3.64745	3.26028	3.29275	1.08834	1.26577	1.5154	1.37522	1.48593	1.34666	-1.23626	1.03582e-10
chr6	ENSG00000204420	C6orf25	31686371	31694491	2937	0.0182266	0.035328	0.0254584	0.0591962	0.0977614	0.0508897	0.0512007	0.0688592	0.0761828	1.40909	0.0081182
chr7	ENSG00000228019	RP11-166O4.4	66772592	66773343	378	0.282584	0.426007	0.197353	0.11971	0.0866107	0.131499	0.0248067	0.0970537	0.0984279	-1.57794	0.0285407
chrMT	ENSG00000210100	MT-TI	4263	4331	69	154.311	93.0847	152.479	191.31	185.816	175.145	219.329	227.444	233.204	0.735544	4.21048e-06
chr5	ENSG00000226259	GTF2H2B	69711179	69743885	4028	0.770882	0.646903	0.716595	0.243986	0.26275	0.316314	0.329025	0.339318	0.4148	-1.0675	1.66331e-07
chrX	ENSG00000181704	YIPF6	67718165	67757127	8850	11.943	13.3581	11.8478	6.58689	7.06595	7.79943	7.19974	6.09592	6.95255	-0.734033	1.14709e-06
chr20	ENSG00000230010	RP4-568F9.6	18303196	18339944	2548	0.0360139	0.0339328	0.0117374	0	0.00965834	0	0	0	0	-3.79732	0.00356477
chr2	ENSG00000151690	MFSD6	191273081	191373931	6031	0.960049	0.759983	0.846921	0.154192	0.175501	0.200655	0.264969	0.208349	0.210269	-1.98331	1.00012e-13
chr5	ENSG00000125347	IRF1	131817301	131826490	7799	0.801284	0.585502	0.790162	1.11002	1.0784	1.20487	1.2403	1.51613	1.45678	0.908674	3.89119e-08
chr17	ENSG00000271919	RP11-269G24.8	61409345	61409900	556	0.0137342	0.0414098	0.0402856	0.203636	0.162065	0.051129	0.0675169	0.0770447	0.160736	1.93434	0.0532899
chr1	ENSG00000272420	RP4-740C4.7	2294500	2295067	568	0.201668	0.0405364	0.157744	0	0.0144224	0	0.0165232	0.0215485	0.0262244	-3.06363	0.00504773
chrX	ENSG00000067842	ATP2B3	152783134	152848397	7534	0.00101526	0.00076527	0	0.00702478	0.0076237	0.00472443	0.00748644	0.00569528	0.00396063	3.18376	0.0126191
chr17	ENSG00000173838	MARCH10	60778675	60885705	4920	0.013991	0.00234355	0.00607981	0.00768307	0.0166762	0.014468	0.0114632	0.00996636	0.0136451	0.870365	0.511753
chr1	ENSG00000158864	NDUFS2	161166894	161184185	3997	13.5912	11.6913	13.3504	7.66381	7.51053	8.3645	8.21416	10.1987	9.22247	-0.49495	6.55529e-05
chr17	ENSG00000197566	ZNF624	16524051	16557170	5090	0.584528	0.612762	0.508343	0.161898	0.188597	0.169217	0.206834	0.13487	0.175859	-1.62612	4.20029e-10
chr5	ENSG00000249158	PCDHA11	140248689	140391929	5257	1.9685	1.94221	2.22911	2.35278	2.23342	2.43056	2.81444	2.91254	3.07912	0.458707	0.00103021
chrX	ENSG00000147234	FRMPD3	106765680	106848481	9158	0.14032	0.111435	0.184563	0.261715	0.310012	0.219212	0.358249	0.354085	0.371453	1.20533	3.21894e-07
chr14	ENSG00000100526	CDKN3	54863567	54886936	1829	29.3206	33.3217	25.8478	5.16508	5.92383	5.82416	5.72323	6.30141	5.80559	-2.25645	1.58297e-17
chr10	ENSG00000269891	ARHGAP19-SLIT1	98757795	99052413	11396	1.09611	1.06654	1.12225	0.762338	0.77477	0.768382	0.82328	0.537372	0.846439	-0.438353	0.00548316
chr17	ENSG00000249906	RP5-1029K10.2	47583019	47651426	1221	0.0500815	0.0424687	0.159142	0.142323	0.201466	0.0932204	0.0615497	0.200673	0.225901	1.00852	0.131536
chr22	ENSG00000128242	GAL3ST1	30950622	30970574	3019	0.0227979	0.0114562	0.0297206	0.107666	0.0597815	0.129664	0.0871683	0.156309	0.180345	2.6127	2.37147e-06
chr19	ENSG00000214189	ZNF788	12203078	12248050	7434	2.81819	2.66096	2.60356	3.37046	3.66113	4.00753	3.78724	3.85479	3.87542	0.58091	8.1508e-06
chr2	ENSG00000144120	TMEM177	120436743	120444083	2588	10.8707	8.91339	10.6345	3.1894	3.35672	3.40723	3.7694	4.3854	4.0575	-1.35649	1.36562e-13
chr13	ENSG00000152767	FARP1	98794816	99102027	26934	3.74645	2.52125	3.6078	1.59459	1.50356	1.67743	2.03846	2.04868	2.3852	-0.71114	1.21839e-06
chr8	ENSG00000185189	NRBP2	144915764	144924200	4936	5.56121	4.74783	6.38129	3.76322	3.54551	3.23033	4.6504	3.53404	4.25103	-0.435831	0.00115131
chr18	ENSG00000265188	RP11-835E18.4	5240254	5241166	913	3.90031	2.87054	3.52707	1.19961	1.85855	1.88509	2.49958	1.61648	2.42436	-0.746592	0.000278188
chr6	ENSG00000112769	LAMA4	112429963	112576141	11575	0.00660846	0.00448314	0.00904593	0.0137176	0.00992477	0.014761	0.0113704	0.0063551	0.00451156	0.720967	0.4291
chr20	ENSG00000215452	ZNF663P	45042867	45087915	3030	0.111052	0.0589758	0.064161	0.0349269	0.0189523	0.0610731	0.0496297	0.042475	0.0467687	-0.763304	0.158873
chr17	ENSG00000169689	STRA13	79976578	79981983	1531	16.9927	14.4572	16.0823	6.69791	7.70284	7.07788	8.24185	9.67604	8.54685	-0.889146	2.60877e-09
chr3	ENSG00000144857	BOC	112929850	113006303	10327	0.117031	0.0854227	0.0905268	0.224771	0.198644	0.180612	0.219386	0.264739	0.26006	1.30568	2.53325e-08
chr6	ENSG00000231811	RP3-527G5.1	4345977	4347271	329	0.324544	0.174737	0.135994	0.183313	0.348149	0.496222	0.19943	0.371549	0.293912	0.697445	0.471556
chr5	ENSG00000250602	RP11-517I3.1	125769197	125826063	1689	0.574878	0.491331	0.477992	0.630885	0.524431	0.669843	0.667578	0.594918	0.547422	0.339296	0.314433
chr15	ENSG00000270986	RP11-123C21.2	58964495	58965132	638	0	0.0180479	0.0351159	0.189338	0.0770551	0.0668517	0.102992	0.028782	0.0350274	2.23978	0.0748444
chr1	ENSG00000226973	RP4-663N10.2	116014562	116018648	794	0	0.00725322	0	0.0380462	0.0103225	0.0358224	0.0473043	0	0	2.61932	0.305885
chr12	ENSG00000136010	ALDH1L2	105413568	105478355	8501	2.38712	1.9906	2.4642	0.259705	0.23455	0.245363	0.279774	0.232906	0.296608	-3.03962	3.03768e-20
chr4	ENSG00000250986	AC141928.1	3760475	3765117	4525	0.0743699	0.0152885	0.0214839	0.0467801	0.0543948	0.0393267	0.0353136	0.0880438	0.0609923	0.705274	0.283615
chr14	ENSG00000066455	GOLGA5	93260576	93306308	3295	7.55944	8.60223	7.57954	3.94143	4.16543	4.52542	4.00771	4.15524	4.02016	-0.83872	6.10142e-08
chr13	ENSG00000183098	GPC6	93879095	95059655	6467	0.566532	0.534017	0.58052	0.66872	0.578557	0.728703	0.527648	0.673906	0.659802	0.296708	0.137746
chr12	ENSG00000235884	LINC00941	30947977	30955645	2856	3.40057	2.98306	3.23587	1.46628	1.67172	1.67464	1.79347	1.80891	2.01341	-0.785117	8.97879e-08
chr11	ENSG00000166801	FAM111A	58910221	58922512	7221	9.82567	10.2447	10.3972	5.70529	6.24738	6.38921	6.71217	5.94041	7.02695	-0.583541	4.71125e-06
chr17	ENSG00000240280	TCAM1P	61926652	61941739	3546	7.63054	5.89636	8.12707	1.47098	1.79767	1.60781	2.23447	1.88566	2.25066	-1.84541	2.81234e-15
chr11	ENSG00000054938	CHRDL2	74407474	74442430	3073	0.0149316	0.00750333	0.0170325	0.041818	0.0640705	0.044006	0.0367016	0.0139603	0.0703852	1.88947	0.00818574
chr8	ENSG00000272264	RP11-92K15.3	80944959	80945535	577	0.0529409	0.0698342	0.0647032	0.36631	0.0993851	0.197085	0.227723	0.233343	0.25816	1.93999	0.00413758
chr8	ENSG00000147804	SLC39A4	145635126	145642279	5033	7.48279	7.12713	8.06511	5.03361	4.75526	4.81719	5.31532	6.50321	5.84536	-0.394755	0.0025477
chr1	ENSG00000227082	AL592494.5	121138614	121204983	3662	0.0208844	0.0236131	0.0142937	0.0639945	0.0224034	0.0213805	0.0282334	0.0217574	0.0244417	0.719618	0.45395
chr19	ENSG00000213799	ZNF845	53837002	53858122	4413	2.27904	2.50561	2.36557	0.801736	0.890541	1.07102	0.93719	0.918056	0.855275	-1.28789	6.26946e-11
chr2	ENSG00000115652	UXS1	106709759	106810795	7145	6.52162	6.46753	6.85586	9.08121	9.45696	10.4265	10.2845	11.7987	10.8258	0.73668	1.0755e-07
chr5	ENSG00000051596	THOC3	175344876	175461683	3437	7.46972	8.2788	7.6211	5.44142	5.75735	5.8399	6.03537	6.20723	5.99167	-0.311442	0.0282801
chr13	ENSG00000235660	LINC00345	53058296	53058815	285	0.427969	0.282267	0.496902	0.0264394	0.143468	0.0746823	0	0.107178	0.234782	-1.87994	0.0222108
chr17	ENSG00000179277	MEIS3P1	15689932	15690889	958	2.48883	1.88202	1.75488	1.08812	1.07821	1.19528	1.38232	1.24657	1.64932	-0.584012	0.0047496
chr1	ENSG00000081985	IL12RB2	67773047	67862583	4233	1.62792	1.51716	1.60052	0.837607	0.924525	0.771834	0.870448	0.834011	0.988552	-0.75987	9.79671e-07
chr1	ENSG00000187583	PLEKHN1	901877	911245	2833	0.394105	0.254336	0.403808	0.170765	0.115827	0.110539	0.152604	0.175221	0.242201	-1.0119	0.00034492
chr1	ENSG00000267272	LINC01140	87595448	87634881	6717	0.0762946	0.0566503	0.070143	0.128317	0.127041	0.137774	0.167938	0.139621	0.147706	1.16708	8.41847e-06
chr16	ENSG00000261788	RP11-480G7.1	46737281	46737937	657	0.0348782	0.0613437	0.0682038	0.0689515	0.0748301	0.119023	0.17146	0.0559017	0.113387	0.915265	0.44221
chr1	ENSG00000241318	RP11-47K11.2	92000223	92001150	928	0.288211	0.223452	0.152975	0.122094	0.0883355	0.0383192	0.101203	0.105585	0.128497	-1.08583	0.0419772
chr1	ENSG00000077157	PPP1R12B	202317827	202561834	18537	0.770443	0.63175	0.854568	1.12826	1.15318	1.21555	1.45048	1.34067	1.62554	0.909105	9.49939e-09
chr5	ENSG00000171530	TBCA	76986991	77164604	3058	19.0711	19.8701	17.8666	5.78682	6.48139	7.45952	7.13043	9.11467	6.89012	-1.31477	4.41288e-12
chr17	ENSG00000108984	MAP2K6	67410839	67539472	6125	0.0249754	0.026356	0.00854682	0.0308589	0.0321503	0.0360286	0.0322292	0.0160119	0.0243579	0.593726	0.453167
chr16	ENSG00000196408	NOXO1	2028918	2034193	2159	4.50143	2.95523	4.85141	3.94187	4.08799	3.33901	5.33199	5.71618	6.47297	0.330389	0.0866181
chr16	ENSG00000102934	PLLP	57290004	57318599	1620	0.962733	0.935558	0.973605	1.1009	0.961881	1.03655	0.980192	1.47118	1.12764	0.316255	0.234753
chr1	ENSG00000226919	RP11-80B9.1	240928857	240931980	572	0.0400521	0.0301901	0.0261071	0.0659832	0.114574	0.211231	0.0492237	0.374467	0.130207	2.35722	0.0110676
chr11	ENSG00000175393	OR10A6	7949180	7950209	1030	0.385837	0.329983	0.478816	0.0660088	0.135314	0.0414338	0.0729523	0.053516	0.0506555	-2.39898	2.48708e-06
chr1	ENSG00000232027	RP11-275F13.3	51837942	51838896	955	0.424108	0.156824	0.226894	0.0553679	0.0686725	0.0670266	0.127848	0.0384763	0.101455	-1.70538	0.00132613
chr1	ENSG00000117152	RGS4	163038565	163046592	4836	0.0268863	0.0357638	0.00927809	0.264197	0.188321	0.256115	0.143834	0.153359	0.175839	3.09453	5.08118e-09
chr15	ENSG00000169594	BNC1	83924655	83953466	4795	12.3331	9.73516	11.6328	7.8439	7.63144	8.41272	8.7705	8.73694	10.3232	-0.280012	0.0531087
chr17	ENSG00000266972	LRRC37A9P	34239639	34245014	5376	0.174994	0.124399	0.133541	0.0787528	0.0717313	0.0794463	0.0664433	0.0250832	0.120717	-0.864609	0.0191194
chrX	ENSG00000102174	PHEX	22050559	22269427	7132	0.109392	0.117218	0.0817911	0.32439	0.318683	0.316409	0.2992	0.30511	0.263582	1.6606	3.34187e-09
chr7	ENSG00000128513	POT1	124462440	124570037	5897	2.22572	2.74921	2.11912	1.5808	1.74062	1.89159	1.5016	1.38348	1.41045	-0.477923	0.00580337
chr11	ENSG00000236301	MRGPRG-AS1	3239562	3244361	2012	0.0152011	0.0114581	0	0	0	0	0	0	0	-4.32199	0.66715
chr6	ENSG00000270346	RP1-90J20.12	3020388	3022984	2597	13.1533	11.8766	13.445	6.95628	7.68202	8.20219	8.42464	8.47612	9.3964	-0.548746	8.74901e-06
chr21	ENSG00000235701	PCBP2P1	40543056	40544032	977	0.164263	0.123816	0.191199	0.425248	0.528631	0.320314	0.451821	0.250739	0.274632	1.34759	0.00167959
chr8	ENSG00000249328	RP11-26J3.1	80681607	80783994	2455	0.0062296	0.0187828	0.0121819	0.0184731	0.00668271	0.0173934	0.0459367	0.0249616	0.0334158	0.970002	0.453154
chr8	ENSG00000254124	EEF1A1P37	112237814	112239278	715	0.0534215	0	0	0	0	0	0.0131309	0	0	-2.44602	0.345091
chr3	ENSG00000163508	EOMES	27757440	27764206	3660	0.465976	0.396916	0.463777	0.454403	0.448313	0.441457	0.521319	0.522462	0.566543	0.254961	0.418263
chr10	ENSG00000026025	VIM	17270258	17279592	4965	317.003	271.329	326.541	196.323	189.64	209.735	226.821	265.992	258.879	-0.344995	0.0107968
chr2	ENSG00000132031	MATN3	20191872	20212455	3118	1.97197	1.84692	1.99762	1.03764	1.09453	1.2395	1.15751	1.4034	1.3874	-0.571426	0.000138946
chr5	ENSG00000247993	RP11-79P5.2	72742184	72742811	424	239.093	178.851	226.01	125.648	125.181	138.474	161.511	221.652	180.974	-0.339187	0.0238894
chr21	ENSG00000224269	AP000697.6	38071073	38073864	339	0.517497	0.254396	0.637973	1.04529	1.08614	0.984195	0.829564	0.811397	1.16301	1.20483	0.00340026
chr14	ENSG00000165807	PPP1R36	65016620	65056098	3093	0.333789	0.342922	0.360205	0.102647	0.0848752	0.0989488	0.0941995	0.11096	0.118158	-1.66514	2.5612e-08
chr5	ENSG00000113721	PDGFRB	149493400	149535435	7137	0.724484	0.586487	0.800572	2.51809	2.30509	2.44871	3.28099	3.44661	3.46493	2.1442	2.53161e-15
chr11	ENSG00000137699	TRIM29	119981983	120056237	10218	0.00524021	0.00112855	0.000731939	0.0362582	0.0417586	0.0167211	0.0322008	0.0395946	0.0438057	3.99904	5.99335e-08
chr17	ENSG00000174083	PIK3R6	8706041	8770994	3563	0	0	0	0.0233385	0.0391437	0.0199767	0.0237417	0.0447235	0.0293074	6.929	7.19367e-05
chr1	ENSG00000133065	SLC41A1	205758221	205782876	6357	6.40584	4.79498	6.26797	6.97653	6.4639	7.04468	8.75552	9.33854	9.81596	0.567995	3.76793e-05
chr2	ENSG00000077044	DGKD	234263153	234380750	9441	2.89648	1.97198	3.19562	3.51736	3.23926	3.49576	4.8562	4.79563	5.2839	0.742751	8.9531e-06
chr6	ENSG00000124657	OR2B6	27925019	27925960	942	0.0648989	0.042804	0.0555226	0.144337	0.104429	0.0981508	0.03988	0.0455078	0.0316472	0.647797	0.700501
chr2	ENSG00000227361	RPS24P7	62030278	62030523	246	0.0929144	0.210108	0.0908464	0.0306141	0	0	0.0380636	0.0248201	0	-2.7893	0.0672579
chr12	ENSG00000175197	DDIT3	57910371	57914300	1178	15.4362	17.5777	15.7016	10.9417	12.327	12.7116	11.1401	13.2179	11.0995	-0.350784	0.0126523
chr3	ENSG00000068745	IP6K2	48725436	48777786	5624	8.85627	8.25736	9.20168	11.0878	11.397	11.9814	12.5908	13.6224	12.4997	0.575186	5.60296e-06
chr2	ENSG00000242282	AC108488.4	3579403	3584463	1532	1.73159	1.56853	1.78576	0.60671	0.578139	0.654846	0.766611	0.611856	0.613219	-1.30807	5.47337e-09
chr4	ENSG00000151617	EDNRA	148402069	148466106	4238	0.0992563	0.0802577	0.128808	0.206925	0.154874	0.188112	0.161907	0.231396	0.214726	1.02184	0.000238842
chr22	ENSG00000267954	AP000349.1	24124467	24126145	747	0.869313	0.585882	0.859964	0.667207	1.02031	0.770985	0.754149	1.16382	1.13708	0.363192	0.368824
chr9	ENSG00000106976	DNM1	130965658	131017527	5585	2.81567	1.80855	2.97527	1.16823	1.01221	0.989061	1.19499	1.16224	1.44115	-1.01449	1.09071e-08
chr10	ENSG00000120594	PLXDC2	20105168	20578785	12567	0.0998244	0.0922206	0.0904609	0.115519	0.105779	0.151254	0.181781	0.107802	0.133568	0.587259	0.00888183
chr2	ENSG00000239305	RNF103	86830516	86850989	7599	1.10622	1.01745	1.26171	1.50338	1.48147	1.54104	1.85189	1.61653	1.81809	0.634707	4.77981e-06
chr3	ENSG00000151090	THRB	24158651	24536773	8709	0.023714	0.020523	0.0369261	0.0468807	0.026381	0.0269748	0.0442561	0.0401196	0.0436857	0.597757	0.198958
chr2	ENSG00000261428	RP11-16P6.1	223431624	223434438	2815	0.823131	0.774029	0.812779	0.378621	0.440043	0.288227	0.40398	0.311317	0.535188	-0.937095	2.47597e-05
chr19	ENSG00000188474	ZNF788	12203078	12225491	3766	5.13788	4.97798	4.78724	6.18263	6.66835	7.44479	6.89343	7.1412	7.0667	0.573285	1.25084e-05
chr6	ENSG00000270949	RP11-288H12.4	160529406	160532536	3131	1.26278	0.70698	1.48782	1.61519	1.6245	1.7231	2.16132	2.48785	2.7323	0.94356	1.16836e-05
chr2	ENSG00000153214	TMEM87B	112812800	112876895	5256	6.31118	5.8749	6.50222	2.95304	3.01748	3.25039	3.37117	3.26644	3.39193	-0.856535	1.16862e-09
chr13	ENSG00000136160	EDNRB	78469616	78493903	5035	1.35044	1.22402	1.37534	2.01505	1.96686	2.11499	1.75862	2.03297	1.88743	0.684661	7.43203e-06
chr19	ENSG00000204851	PNMAL2	46990163	46999755	5506	0.359785	0.293184	0.332763	0.414677	0.420228	0.380097	0.471196	0.654579	0.521595	0.636017	0.000726171
chr13	ENSG00000102804	TSC22D1	45007655	45151283	7159	8.11579	6.37354	8.00933	8.51111	8.29004	9.09056	10.0661	11.0042	11.3361	0.473412	0.000264071
chr17	ENSG00000063015	SEZ6	27281919	27333458	5103	0.0269787	0.0225953	0.0234473	0.034075	0.0610976	0.0348732	0.0349986	0.0360338	0.0263117	0.746592	0.211484
chr7	ENSG00000232818	RPS2P32	23530092	23530983	892	1.34495	1.08482	1.02186	0.330241	0.385966	0.478368	0.326376	0.645322	0.367611	-1.33149	7.77695e-06
chr16	ENSG00000261359	C16orf98	31213206	31214773	1095	0.0558391	0.0315674	0.0955435	0.0965908	0.149751	0.214371	0.317394	0.223743	0.122532	1.72906	0.00344223
chr6	ENSG00000204256	BRD2	32936437	32949282	7337	53.5903	42.0254	54.533	64.8699	62.8551	66.7776	79.7071	84.5011	88.4553	0.673022	1.9139e-06
chr12	ENSG00000257390	RP11-762I7.5	56151059	56221330	2534	38.5697	42.5092	37.5814	53.1465	57.6097	63.1421	52.5347	65.3926	54.3537	0.64196	1.67953e-05
chr18	ENSG00000267787	RP11-35G9.5	55306687	55405276	2032	0.93696	0.850906	0.98233	0.316155	0.464207	0.458771	0.323719	0.470421	0.55782	-0.993913	1.34439e-05
chr17	ENSG00000197063	MAFG	79876146	79885590	5220	4.89972	3.96606	5.34223	7.83975	7.246	7.61063	9.20904	9.72834	9.89586	0.95861	1.92885e-09
chr14	ENSG00000259796	RP11-355I22.7	62577593	62579268	1676	0.410552	0.416055	0.454936	0.816138	0.807424	0.844855	0.650328	0.848115	0.800805	0.998991	2.37558e-05
chr14	ENSG00000258414	RP11-356O9.1	38033252	38048330	738	0.134573	0.10924	0.0506068	0.0409292	0.0444188	0.0192685	0.0381667	0.0248872	0.0504793	-1.3255	0.159969
chr1	ENSG00000187800	PEAR1	156863490	156886226	5530	3.2254	2.41662	3.39974	1.98099	1.85463	1.86907	2.63473	2.11372	2.72885	-0.355131	0.0126214
chr11	ENSG00000254915	RP11-263C24.3	75653173	75653479	307	0.248375	0.0936089	0.0242847	0	0.026644	0.0231159	0	0.0199044	0	-2.93798	0.0513361
chr11	ENSG00000175229	GAL3ST3	65809423	65816651	2481	0.0431504	0.0302023	0.0271222	0.0761651	0.0330635	0.0286854	0.0303037	0.0345801	0.0931853	0.658813	0.493245
chr1	ENSG00000116990	MYCL	40361098	40367928	5065	0.26124	0.213989	0.243614	0.404503	0.372575	0.480644	0.495511	0.560294	0.634745	1.13091	2.09699e-07
chr12	ENSG00000258240	RP1-46F2.3	111389487	111395616	594	0	0	0.0125709	0	0.0137922	0.0239318	0.0790061	0.144248	0.0250784	3.24022	0.0931672
chr16	ENSG00000260132	LA16c-312E8.2	1458835	1462249	379	0	0.0151745	0	0.0596974	0.0215957	0.0374722	0.272155	0.129064	0.0589013	3.59885	0.0315354
chr16	ENSG00000197253	TPSB2	1277272	1280214	1558	0	0	0.00479775	0.00485034	0.0105277	0	0.0301531	0.0235942	0.0430709	3.24496	0.0852723
chr17	ENSG00000182687	GALR2	74070875	74073622	1364	0.0280218	0.109834	0.120552	0.127413	0.168336	0.0782386	0.268621	0.220071	0.180372	1.05126	0.0698292
chr11	ENSG00000177030	DEAF1	644233	706715	4494	6.30887	4.94273	6.22004	6.06616	5.69243	5.99671	7.18463	8.40957	8.55299	0.358431	0.0100761
chr16	ENSG00000234719	RP11-166B2.1	12021230	12070500	2233	0.362979	0.15487	0.267849	0.0643115	0.110202	0.0892354	0.105212	0.0740936	0.0734729	-1.47814	6.82455e-05
chr17	ENSG00000265519	CTD-3157E16.1	15691101	15691519	347	4.06679	2.36949	3.46043	2.43364	1.5328	2.06635	1.72905	2.50155	2.12248	-0.55139	0.0334188
chr9	ENSG00000228623	ZNF883	115759495	115774507	2319	5.19999	5.60972	4.47492	1.25159	1.48917	1.51601	1.05364	1.37145	1.19309	-1.854	4.76998e-13
chr9	ENSG00000135046	ANXA1	75766673	75785309	4561	102.532	134.688	100.976	69.6596	82.2382	86.9504	66.7188	80.2872	68.1566	-0.480742	0.00367226
chr6	ENSG00000225499	RPL15P4	31495891	31496470	580	0	0	0	0.0780896	0.0141246	0.0490169	0.0323639	0	0.0513655	4.68589	0.245651
chrX	ENSG00000271533	RP3-368A4.6	73429811	73433495	3685	0.487721	0.397353	0.505275	0.217455	0.2449	0.191224	0.278022	0.20291	0.216579	-0.936986	2.38527e-05
chr9	ENSG00000130720	FIBCD1	133777825	133814673	3833	0.624527	0.527902	0.68476	0.940772	0.740585	0.961922	0.978426	1.41671	1.17342	0.855325	1.05014e-05
chr1	ENSG00000142634	EFHD2	15736391	15756839	2531	12.1638	10.838	11.7424	6.18194	6.06727	6.62763	7.07357	8.61716	8.21222	-0.605278	2.64928e-06
chr6	ENSG00000183137	CEP57L1	109416313	109485135	6432	3.13585	3.24842	2.82305	0.628866	0.669725	0.753695	0.686897	0.615629	0.713262	-2.08066	2.07008e-16
chr13	ENSG00000102755	FLT1	28874489	29069265	8072	0.11845	0.12214	0.13249	0.560124	0.566202	0.641153	0.572977	0.553595	0.574835	2.31716	1.38359e-14
chr1	ENSG00000157181	C1orf27	186344890	186390510	4153	3.33327	3.67023	3.3113	4.62365	4.86574	5.28922	5.0562	4.44665	4.60869	0.585118	6.68561e-05
chr14	ENSG00000254692	TM9SF1	24658363	24682679	2740	23.7174	21.7525	25.3152	12.2929	12.7003	13.5459	14.2072	16.1036	16.0186	-0.641556	3.7635e-07
chr5	ENSG00000123213	NLN	65018023	65167553	10948	6.37904	5.9954	5.75886	2.96279	3.15318	3.55888	3.12475	3.1977	3.3846	-0.802242	1.74314e-08
chr3	ENSG00000225733	FGD5-AS1	14961854	14989931	5131	33.034	28.6551	31.6109	16.7014	17.4473	19.575	20.7783	20.8131	21.801	-0.573684	2.28971e-06
chr15	ENSG00000166145	SPINT1	41136216	41150405	3587	0.0852838	0.0707128	0.14384	0.255006	0.146379	0.190494	0.366845	0.271672	0.386766	1.5262	1.97132e-05
chrX	ENSG00000223819	RP3-347M6.1	100055292	100055773	482	0.0633537	0.0477541	0	0	0	0.0147406	0	0	0	-3.05387	0.123594
chr1	ENSG00000120656	TAF12	28915835	28969597	2337	9.6786	10.625	8.73697	1.15463	1.48473	1.42821	1.45972	1.56542	1.24135	-2.7066	2.48347e-18
chr15	ENSG00000134146	DPH6	35509546	35838394	8066	0.895197	0.818449	0.796461	0.162163	0.147505	0.146507	0.14102	0.136032	0.130405	-2.43215	5.84227e-16
chr17	ENSG00000265415	CTD-2510F5.4	57280038	57281190	321	94.0802	87.1751	92.1024	40.0158	43.7333	45.659	52.089	51.748	50.3259	-0.850703	1.88088e-09
chr13	ENSG00000264171	MIR4305	40238171	40238272	102	0.148543	0.167951	0	0	0	0	0	0	0	-3.67684	0.946921
chr12	ENSG00000064763	FAR2	29302036	29493913	5411	3.70624	4.10844	3.4662	1.61098	1.75742	1.90754	1.78932	1.88267	1.58674	-1.00215	3.53756e-09
chr20	ENSG00000130589	HELZ2	62189439	62205592	12066	3.29848	2.56275	4.08045	4.29061	3.8213	3.96962	5.45544	6.05079	6.63048	0.698192	4.17664e-05
chr17	ENSG00000264589	MAPT-AS1	43921017	43972966	1619	0.892495	0.58375	0.909567	0.261391	0.263414	0.246113	0.214731	0.423841	0.396069	-1.28442	4.61087e-06
chr12	ENSG00000123104	ITPR2	26490342	26986131	11856	2.64139	1.94431	2.44381	2.98143	3.05567	3.16325	3.45398	2.26826	3.76031	0.520607	0.000836959
chr6	ENSG00000118503	TNFAIP3	138188351	138204449	5023	1.1344	0.719641	1.05704	1.45996	1.43905	1.46107	1.93499	1.9402	2.16964	0.94157	1.93803e-07
chr1	ENSG00000225279	RP11-536C5.2	160032278	160049611	645	0.0236841	0.0267785	0	0	0	0	0	0	0	-3.67684	0.946921
chr16	ENSG00000221526	AC040162.1	67911560	67911643	84	0.449997	0.881906	0.879963	1.95714	1.54473	2.34532	3.31825	2.16373	3.68653	1.80093	0.000970936
chr10	ENSG00000243350	RP11-379F12.3	8094205	8095412	821	0.0279195	0.0631348	0.0636956	0.0367965	0.0698839	0.112599	0.0800633	0.11933	0.0544587	0.676298	0.673964
chr8	ENSG00000253414	RP11-150O12.6	37373928	37374539	510	0.0299411	0.0338531	0.0292747	0.0887868	0.0802971	0.0557316	0.0367973	0.107975	0.102203	1.38668	0.306326
chr4	ENSG00000172238	ATOH1	94750042	94751221	1180	0.012955	0.00976513	0.0823336	0.057625	0.041692	0.0542569	0.175138	0.0986288	0.101078	1.42822	0.113765
chr2	ENSG00000237133	AC020594.5	33780114	33788614	338	0.293361	0.323185	0.308896	0.0669175	0.169453	0.0420042	0.0832011	0.12659	0.110042	-1.51588	0.0394299
chr2	ENSG00000115866	DARS	136664247	136743670	4014	28.4735	32.4924	27.2827	17.082	18.7612	20.2632	17.8082	18.5688	17.2222	-0.588405	3.60497e-05
chr12	ENSG00000240370	RPL13P5	6982553	6993905	1783	3.45191	2.80881	3.59729	1.92009	2.07459	1.93158	2.46637	2.66665	2.35451	-0.454593	0.00387268
chr6	ENSG00000247925	RP3-510L9.1	11173685	11259332	704	2.15935	1.67673	1.97336	2.49911	1.88572	2.37324	2.21374	2.99136	2.942	0.463689	0.0403576
chr6	ENSG00000263756	XXbac-BPG181M17.6	32939842	32940630	577	88.623	67.6394	95.0231	114.629	106.811	113.275	138.293	132.252	157.517	0.702776	1.14914e-06
chr6	ENSG00000252309	AL391416.1	84077425	84077510	86	0	0.198838	0.171947	0	0	0	0	0	0	-3.68114	0.946358
chr17	ENSG00000184640	SEPT9	75276651	75496678	12844	12.0666	9.10758	11.9314	6.32249	5.90194	6.88581	7.60189	9.26241	9.32416	-0.451253	0.000771517
chr5	ENSG00000221886	C5orf54	159820155	159827104	2925	1.81706	1.94509	1.72549	0.666751	0.664699	0.85164	0.697257	0.639036	0.670608	-1.29012	1.13125e-09
chr6	ENSG00000228727	SAPCD1	31730576	31732628	1557	2.01315	1.47674	2.41962	1.4075	1.30101	1.22013	1.575	1.06242	1.41746	-0.453118	0.0201137
chr6	ENSG00000184486	POU3F2	99282580	99286660	4081	0.515369	0.439324	0.595517	0.294539	0.289495	0.348834	0.313237	0.303374	0.39662	-0.567322	0.00515556
chr1	ENSG00000054116	TRAPPC3	36602173	36615098	3313	10.6462	10.5634	9.62158	5.44879	5.86629	6.76953	6.42858	7.09805	5.95246	-0.618003	4.40352e-06
chr21	ENSG00000215533	LINC00189	30565801	30660526	1087	0.035156	0	0.0274989	0.0139001	0.0678836	0.045807	0.0518477	0.0281735	0.0685739	1.28372	0.368771
chr14	ENSG00000100714	MTHFD1	64854749	64926722	5924	47.4865	42.7437	48.4179	30.2148	30.0817	31.668	31.9627	31.3295	36.0336	-0.433751	0.000613999
chr14	ENSG00000197555	SIPA1L1	71787166	72207946	12412	0.873277	0.597396	0.935187	0.799845	0.8092	0.8615	1.02553	0.943808	1.0873	0.306713	0.0537755
chr4	ENSG00000145217	SLC26A1	972861	987228	4293	0.701929	0.432406	0.815206	0.667414	0.617293	0.65825	0.840769	0.966555	0.931301	0.372386	0.068931
chr22	ENSG00000189060	H1F0	38201114	38203442	2329	50.5291	41.463	48.0241	25.1612	24.4782	26.1657	29.6497	33.726	31.9887	-0.612108	1.28212e-06
chr22	ENSG00000133477	FAM83F	40390953	40439533	16389	0.000933491	0.000703638	0.000456357	0.0023068	0.00200277	0.000434394	0.00344175	0.00598468	0.00182083	1.93816	0.129521
chr5	ENSG00000112972	HMGCS1	43289497	43313614	4702	31.7563	37.8924	31.2658	82.4613	88.4832	101.636	80.5433	82.5337	76.7468	1.44379	1.13015e-10
chr8	ENSG00000240915	RP11-659E9.2	63925627	63927240	550	0.0138838	0	0.054299	0.164683	0.0446808	0.103371	0.136504	0.100136	0.24373	2.63047	0.0145807
chr13	ENSG00000136100	VPS36	52986737	53024763	5614	11.9048	12.3254	11.1416	8.48416	9.48519	10.192	9.4687	8.14933	8.75768	-0.273157	0.0615772
chr9	ENSG00000234416	SNX18P4	43062929	43063757	829	0.00921681	0.0138947	0.0180233	0	0.00988719	0	0	0	0	-2.40614	0.288566
chr6	ENSG00000112379	KIAA1244	138483058	138665800	14877	0.568682	0.371295	0.519325	0.287667	0.28682	0.334499	0.401902	0.273605	0.417221	-0.4373	0.00742909
chr13	ENSG00000173988	LRRC63	46786083	46851501	2868	0.0959911	0.122602	0.117318	0.0184495	0.0429054	0.012408	0.019662	0.0170946	0.0130025	-2.34678	1.44209e-05
[truncated: 55,775 more rows]
