# Supplementary material for: ZC3H18 specifically binds and activates the BRCA1 promoter to facilitate homologous recombination in ovarian cancer
Source: Nat Commun. 2019 Oct 11;10:4632. doi: 10.1038/s41467-019-12610-x (PMC6789141; doi:10.1038/s41467-019-12610-x)
Supplement: Supplementary file 4 — Supplementary Data 2 [file 41467_2019_12610_MOESM4_ESM.xlsx]

## Sheet: Sheet1
	mRNA levels of indicated genes in HGSOC patient and PDX tumors
		GeneName
	Tumor ID	ZC3H18	BRCA1	E2F4	Patient/PDX
	PH009	3.71704	3.00183	14.9364	Patient
	PH012	1.80795	1.74226	9.77717	Patient
	PH013	5.38227	3.02399	13.0794	Patient
	PH016	2.10885	2.68171	8.78691	Patient
	PH026	3.82091	0.390684	8.53207	Patient
	PH027_HS5_ABC_4_G	3.33721	2.46871	20.2325	PDX
	PH036	3.46285	1.33912	10.6397	Patient
	PH038	1.97296	0.351429	7.33663	Patient
	PH039	2.37581	2.1709	7.32024	Patient
	PH039_HS1_A_7_D	0.327087	0.303738	0.701827	PDX
	PH040	2.99798	0.833102	10.5658	Patient
	041_HS4_0_0_E	3.48203	2.09159	20.3547	PDX
	PH042	2.24575	3.23515	6.30451	Patient
	PH044	3.30415	0.894623	11.3309	Patient
	PH045	2.51811	1.39129	7.42102	Patient
	PH046	3.41046	0.422764	6.65944	Patient
	PH048	2.48646	1.52964	8.50202	Patient
	PH051	13.2243	3.54956	14.8776	Patient
	PH053	2.98312	1.62784	14.1755	Patient
	PH054	3.12499	3.69516	10.026	Patient
	PH056	3.68668	0.392879	7.68792	Patient
	PH059	2.35447	2.00447	5.17872	Patient
	PH061	1.73999	0.206216	8.09739	Patient
	PH063	3.83761	2.22178	9.60123	Patient
	PH065	3.25019	1.44815	12.1909	Patient
	PH067	3.21357	1.66034	6.50007	Patient
	PH070	4.43621	0.86399	14.9173	Patient
	PH077	2.52028	2.4954	8.32123	Patient
	PH077S	3.22936	6.0728	9.45987	PDX
	PH079	4.30788	2.67622	10.2157	Patient
	PH080	2.73994	0.89116	10.011	Patient
	PH081	1.91416	0.740082	4.91446	Patient
	PH081_HS2_A_1_C	1.01646	2.10049	3.15789	PDX
	PH085	3.65041	2.14756	10.8517	Patient
	PH087	6.62958	0.509909	13.2465	Patient
	PH088	4.55626	0.686467	11.8439	Patient
	PH088S	9.25929	0.910941	15.6786	PDX
	PH091	3.49103	0.38276	7.00526	Patient
	PH093	5.40871	1.31604	13.6932	Patient
	PH095	1.29955	1.501	6.41225	Patient
	PH103	5.00343	4.86925	22.0087	Patient
	PH105	2.66113	1.01637	7.33493	Patient
	PH108	4.51388	2.27571	17.6791	Patient
	PH109	4.70033	0.347581	21.7898	Patient
	112_HS1_SWF_4_DD	2.23475	1.58029	29.011	PDX
	PH115	4.10219	2.93124	9.78066	Patient
	PH121	3.03813	2.20834	6.67894	Patient
	PH122	4.89307	0.344265	9.82394	Patient
	PH127	3.4158	2.03591	15.4315	Patient
	PH129	2.00552	0.412318	7.01796	Patient
	PH134	4.70257	0.123981	5.92762	Patient
	PH136	2.605	0.128305	9.55715	Patient
	PH148	2.80078	1.51094	10.7702	Patient
	PH152	8.69388	0.841053	9.85722	Patient
	PH154	2.57509	1.26899	8.63554	Patient
	PH159	2.14049	3.42573	12.4018	Patient
	PH160	3.30507	3.26384	10.8681	Patient
	PH161	3.81166	3.44887	17.017	Patient
	PH163	3.45888	0.895468	11.8281	Patient
	PH165	3.61203	2.35517	9.83377	Patient
	PH170	6.66574	1.45554	10.6177	Patient
	PH171	2.3822	0.53096	9.5373	Patient
	PH176	6.05051	1.9489	19.9028	Patient
	PH182	4.77073	0.229079	16.6396	Patient
	PH183	2.19953	0.644893	8.55176	Patient
	PH187	4.95784	2.04272	12.0229	Patient
	PH193	7.62356	3.33613	12.7232	Patient
	PH197	4.03321	2.84851	12.7624	Patient
	PH199	3.25677	0.692804	11.7385	Patient
	PH202	4.21001	1.03987	11.7335	Patient
	PH207	3.29452	2.42444	11.2383	Patient
	PH212_HS1_ACD_2_B	2.63297	2.2893	8.1154	PDX
	PH213	5.26539	2.14906	18.8383	Patient
	PH214	3.49028	0.839003	5.92597	Patient
	PH221	6.2617	2.81545	18.8457	Patient
	PH231	6.69064	1.29721	11.1765	Patient
	PH232	3.99839	2.29408	9.81512	Patient
	PH233S	3.81401	3.81733	7.95489	PDX
	PH235	3.62373	4.24497	10.734	Patient
	PH235_HS1_F_2_J	4.65584	5.22082	13.9665	PDX
	PH242	3.844	0.505883	7.41083	Patient
	PH247	2.97707	3.28592	12.535	Patient
	PH249	3.54858	1.72349	12.371	Patient
	PH257	3.34893	1.55493	9.80623	Patient
	PH265	2.7328	3.01198	7.12528	Patient
	PH276	3.76736	2.33724	13.599	Patient
	PH277	4.48799	1.22087	14.5635	Patient
	PH278	2.44641	0.748941	8.97663	Patient
	PH283	8.48813	2.46026	20.2663	Patient
	PH291	3.07735	2.56544	11.4535	Patient
	PH291_SENSITIVE	5.12945	5.82713	12.3288	PDX
	PH299	2.15222	1.84378	16.3507	Patient
	PH299_HS4_A_1_H_034337357_7_2_15_SNAP	2.29766	1.7633	14.3958	PDX
	PH302_HS1	2.57347	1.17249	14.1397	PDX
	PH305_HS1	4.87242	2.81785	23.2661	PDX
	PH306_HS2	6.43193	3.91186	29.7503	PDX
	PH310_HS2_0_0_A_039780377_2_3_16_SNAP	0.569791	0.212139	8.25617	PDX
	PH313_HS2_0_0_E_	6.11843	4.32131	15.4606	PDX
	PH317_HS1_0_0_A	4.19742	2.737	11.4612	PDX
	PH319_HS1	5.79782	2.48588	15.8284	PDX
	PH320_HS1_A_1_B	6.16107	2.40659	12.4818	PDX
	PH331	4.68222	1.78938	12.9115	Patient
	PH331_HS1_AB_1_D	5.43897	1.34722	15.8845	PDX
	PH332_HS2R	2.67133	0.590458	7.59601	PDX
	PH334_HS1	7.8667	0.306259	6.93229	PDX
	PH335_HS3_	3.01636	0.0194817	6.90981	PDX
	PH336_HS1_	4.70792	1.54981	9.24655	PDX
	PH338_HS1_	2.21605	0.584688	7.98886	PDX
	PH339_HS3_0_0_A	5.88128	1.13087	17.5092	PDX
	PH341_12_16_13_SNAP	2.59249	1.51541	11.1063	Patient
	PH341_HS3_	4.79305	4.76521	24.9296	PDX
	PH345_HS1_0_0_C	1.95025	4.26207	6.07163	PDX
	PH346_HS1_BDFJIKMO_1_D	3.64518	2.13127	9.78711	PDX
	PH353_HS2_0_0_G	1.87444	1.47816	5.96671	PDX
	PH354_HS3_0_0_B	4.67769	1.38259	12.8377	PDX
	PH355_HS1_A_2_E	3.6236	1.78302	10.0223	PDX
	PH361_SENSITIVE	7.21029	0.0150453	16.3812	PDX
	PH362_HS7R	5.79856	2.21241	12.7293	PDX
	PH363_HS2_0_0_B	4.72366	0.0462552	17.2564	PDX
	PH365_HS6_A_1_A	9.10014	5.13057	33.2613	PDX
	PH371_HS2R	4.88872	5.00401	24.5069	PDX
	PH378_HS3R	2.59689	2.6982	8.69885	PDX
	PH384_HS5R	4.37336	1.35726	7.96095	PDX
	PH386_HS2_ABD_1_I	3.0253	3.37737	11.1583	PDX
	PH387_HS6R	3.2562	3.54816	10.7361	PDX
	PH388_HS3_0_0_K	4.84822	3.15372	14.6562	PDX
	PH389_HS7R	6.50875	2.45005	12.8514	PDX
	PH391_HS5R	3.10943	1.16479	10.3937	PDX
	PH397_HS1R	6.2449	2.70223	17.298	PDX
	PH398_HS1R	2.36461	2.6573	12.6007	PDX
	PH400_HS3_	2.43718	0.861507	8.62138	PDX
	PH401_HS1R	2.88357	0.083986	9.14639	PDX
	PH403_HS5_0_0_M	1.99599	0.389927	8.27508	PDX
	PH406_HS2_	2.28478	1.03563	6.28684	PDX
	PH409_HS6	3.48313	0.266102	10.5909	PDX
	PH411_HS1R	2.48705	0.964255	6.30599	PDX
	PH413_HS1_AHJ_1_D	4.09121	3.41924	9.97412	PDX
	PH415_NSG2_0_0_L_	6.11731	1.99673	19.4951	PDX
	416_HS2R	2.54141	1.19877	8.22219	PDX
	PH417_HS5_0_0_H	2.89797	0.534801	8.94211	PDX
	PH420_HS3R	2.52557	0.566233	8.37821	PDX
	PH423_HS1_0_0_B	5.88598	1.06995	15.3606	PDX
	PH423_SNAP_10_29_14	3.48028	0.880734	14.998	Patient
	PH425_HS2_0_0_E	5.43809	4.91836	16.604	PDX
	PH430_HS1_	1.77013	0.543893	7.06789	PDX
	PH431_-12_8_14	8.61595	2.74343	22.7665	Patient
	PH431_HS1_0_0_O	7.34683	3.21591	20.1376	PDX
	PH432_12_11_14_SNAP	5.16064	0.148056	16.546	Patient
	PH432_HS1R	2.82727	3.14464	8.54057	PDX
	PH433_12_16_14_SNAP	4.98332	0.856084	9.96481	Patient
	PH433_HS1	3.23894	1.72373	10.5766	PDX
	PH434_HS1_108340838_1_19_16_SNAP	5.71252	2.67465	11.4782	PDX
	PH437_HS4_	5.21335	1.11203	18.6922	PDX
	PH438_HS3_0_0_A	1.29576	1.18446	8.77929	PDX
	PH443_NSG5R	4.3033	1.44264	10.4578	PDX
	PH445_HS2_	3.79899	0.725971	21.7096	PDX
	PH447_HS3_	3.55284	1.11268	7.52668	PDX
	PH454_2_20_15	2.96571	0.177043	9.31228	Patient
	PH454_HS4_	4.41596	0.0676109	11.4825	PDX
	PH457_HS1_049625529_2_26_16_SNAP	0.974503	3.01082	7.25325	PDX
	PH458_NSG2	5.24666	3.44934	15.9884	PDX
	PH459_HS2	0.150122	0.111031	2.97921	PDX
	PH460_HS4_278918_2_3_16_SNAP	4.92339	1.08009	15.5411	PDX
	PH461_3_19_15_PRIMARY	6.60641	1.17128	11.3484	Patient
	PH461_HS3_279411_2_26_16_SNAP	2.93944	0.392969	7.00852	PDX
	PH462_3_20_15	2.6245	0.133844	8.79554	Patient
	PH462_HS7	2.66429	0	8.82589	PDX
	PH463_HS1_279246_4_1_16_SNAP	1.17743	0.398208	5.13102	PDX
	PH464_HS3	3.08054	0.739888	8.68704	PDX
	PH466_HS4_280259_12_18_15_SNAP	3.47139	1.99592	11.293	PDX
	PH467_HS3_0_0_B	5.25357	2.67435	29.5428	PDX
	PH468_4_6_15_SNAP	8.41931	2.98633	20.9429	Patient
	PH468_HS1_0_0_E	4.55759	2.53556	13.0573	PDX
	PH474_HS7	4.79619	2.20727	12.9339	PDX
	PH475_HS3_280644	5.21759	2.92921	10.618	PDX
	PH477	2.73842	0.0919953	7.76757	Patient
	PH477_HS5_0_0_A_281350_6_2_16_SNAP	4.28996	0.781017	16.1059	PDX
	PH478	0.530413	0.0943179	1.41657	Patient
	PH478_HS4_279320_12_8_15_SNAP	4.03303	0.926881	10.4043	PDX
	PH480	3.05903	1.51713	12.847	Patient
	PH488_HS2_275810_1_26_16_SNAP	3.74194	1.20693	8.38113	PDX
	PH489_6_10_15_SNAP	2.43126	0.377239	9.32422	Patient
	PH489_HS1_	3.16868	2.08137	7.92227	PDX
	PH490_HS3_275816_5_11_16_SNAP	0.91372	0.939817	4.50032	PDX
	PH497_HS1_0_0_E_282014_5_10_16_SNAP	2.37529	0.936996	5.41263	PDX
	PH500_HS3	3.89745	1.64804	14.7138	PDX
	PH503	3.51093	1.69772	10.5318	Patient
	PH503_HS1_276175	5.25363	2.72903	11.8135	PDX
	PH506_HS2_0_0_A_282009_2_26_16_SNAP	4.29456	2.79193	12.9411	PDX
	PH511_HS2_276389_11_25_15_SNAP	4.89519	1.9224	13.997	PDX
	PH513_HS2_276511_8_4_16_SNAP	4.07522	2.77245	5.08304	PDX
	PH518_HS2_0_0_A_281351_6_23_16_SNAP	0.212361	0.397803	4.26508	PDX
	PH522_HS1_275085_4_7_16_SNAP	3.50881	0.536491	9.84697	PDX
	PH526	3.99053	2.21059	12.9253	Patient
	PH526_HS2_275373_4_1_16_SNAP	1.73114	0.275555	5.04003	PDX
	PH530_HS2_0_0_A	2.2303	1.7709	18.2554	PDX
	PH538_HS5_282033_9_2_16_SNAP	6.54901	3.80446	27.3695	PDX
	PH541_HS3	2.99398	2.00173	10.1532	PDX
	PH544_HS3_281993_4_29_16_SNAP	3.19799	2.07986	12.8349	PDX
	PH547_HS3_282246_7_29_16_SNAP	6.1261	0.0209019	22.799	PDX
	PH550_HS5_0_0_B_280829_4_15_16_SNAP	3.56776	1.89435	13.2424	PDX
	PH551_HS2	4.15698	3.45613	14.2015	PDX
	PH552_HS3_282231_8_18_16_SNAP	2.13738	0.515069	3.77471	PDX
	PH555_HS2_275416_7_29_16_SNAP	2.39144	3.26589	7.47523	PDX
	PH559_HS2_281813_6_8_16_SNAP	3.07455	2.12734	11.7466	PDX
	PH560_HS2_281828_5_13_16_SNAP	3.6967	0.664771	21.6095	PDX
	PH563_HS3_281865_7_29_16_SNAP	6.04578	1.72586	23.6966	PDX
	PH566_HS1_281393_12_1_16_SNAP	2.63222	1.58463	14.0493	PDX
	PH568_HS1_281225_10_28_16_SNAP	4.93317	1.4882	13.5189	PDX
	PH572_HS4	5.15818	4.85482	15.8178	PDX
	PH580_HS2	2.33491	0.654925	9.66963	PDX
	PH587_HS2	1.00074	0.697735	6.89521	PDX
	PH588_HS2	5.04599	3.04694	7.66966	PDX
	PH593_HS5	3.18578	1.39514	7.13869	PDX
	PH595_HS1_278367_9_9_16_SNAP	0.873752	0.192418	5.81932	PDX
	PH596_HS1	3.74073	1.12875	12.8044	PDX
	PH599_HS3_277934_9_2_16_SNAP	8.36841	0.0482664	11.939	PDX
	PH606	2.03459	0.855629	6.60655	Patient
	PH606_HS4_277588_10_28_16_SNAP	2.69021	2.19025	7.91688	PDX
	PH609_HS1_277343_9_9_16_SNAP	2.29381	0.677118	8.42864	PDX
	PH610_HS3	4.45246	1.69988	18.3223	PDX
	PH615_HS3	2.76862	2.79041	9.62487	PDX
	PH625_HS4	3.34742	1.66372	11.9352	PDX
	PH626_HS3	3.14684	2.60098	7.83279	PDX
	PH628_HS2	3.50988	3.9532	14.0326	PDX
	PH630_HS3	0.365552	0.209573	2.61494	PDX
	PH647_HS1	4.50439	1.75145	16.8127	PDX
	PH662_HS2	8.7072	0.0121706	13.4676	PDX
