# Supplementary material for: ZC3H18 specifically binds and activates the BRCA1 promoter to facilitate homologous recombination in ovarian cancer
Source: Nat Commun. 2019 Oct 11;10:4632. doi: 10.1038/s41467-019-12610-x (PMC6789141; doi:10.1038/s41467-019-12610-x)
Supplement: Supplementary file 6 — Source Data [file 41467_2019_12610_MOESM6_ESM.xlsx]

## Sheet: Figure 1
Figure 1a		GFP +ve cells (% control)
		Exp. No. 1	Exp. No. 2	Exp. No. 3	Average	STDEV	SEM
	Luc	100	100	100	100	0	0
	siZC3 #1	28	30	20	26	5.2915	3.05505
	siZC3 #2	40	23.3333	24	29.1111	9.43594	5.44784
Figure 1b		Cells with >5 g-H2Ax and RAD51 co-localized foci (%)
		Exp. No. 1	Exp. No. 2	Exp. No. 3	Average	STDEV	SEM
	Luc	89.6825	87.7698	90	89.1508	1.20646	0.69655
	siZC3 #1	56.6667	42.8571	33.3333	44.2857	11.7321	6.77352
	siZC3 #2	27.1845	36.6667	24.2424	29.3645	6.49268	3.74855
Figure 1c		GFP +ve cells (% control)
		Exp. No. 1	Exp. No. 2	Exp. No. 3	Average	STDEV	SEM
	Luc+EV	100	100	100	100	0	0
	Luc+SFB-ZC3H18	112.5	140	109.091	120.53	16.9472	9.78447
	siZC3 #1+EV	17.1875	20	9.09091	15.4261	5.66382	3.27001
	siZC3 #1+SFB-ZC3H18	84.375	100	63.6364	82.6705	18.2416	10.5318
Figure 1d
	Olaparib in OVCAR-8	Drug conc.uM	100	50	25	12.5	6.25	3.125	1.5625	0.78125	0.390625	0.195312	0.0976562	0.0488281
	% CONTROL	Luc	9.12085	15.248	34.9566	57.1101	78.1858	88.6538	92.9348	103.004	92.9049	102.495	103.702	104.8
		Luc	13.5216	22.0936	31.0248	65.253	83.355	90.8492	97.2059	93.0845	103.493	96.9065	96.4475	90.8692
		siZC3 #1	6.07152	12.3444	14.0715	20.2596	43.5073	56.4556	77.3192	88.2437	89.0914	85.9762	88.7417	95.6821
		siZC3 #1	10.4159	4.60927	4.94834	14.9192	38.1139	58.8609	68.906	80.2755	93.4252	92.9907	97.1126	92.2278
		siZC3 #2	8.78391	10.0036	7.3002	12.9164	30.6572	47.9519	61.7058	75.7054	82.0499	87.393	103.077	94.9481
		siZC3 #2	3.71382	5.57073	12.3612	15.984	36.1187	52.84	61.3235	76.5156	84.7351	98.225	89.1225	101.593
		Drug conc.uM	100	50	25	12.5	6.25	3.125	1.5625	0.78125	0.390625	0.195312	0.0976562	0.0488281
	AVG of % control	Luc	11.3212	18.6708	32.9907	61.1815	80.7704	89.7515	95.0704	98.0441	98.1988	99.7006	100.075	97.8345
		siZC3 #1	8.24371	8.47682	9.50993	17.5894	40.8106	57.6583	73.1126	84.2596	91.2583	89.4834	92.9272	93.955
		siZC3 #2	6.24886	7.78718	9.83069	14.4502	33.3879	50.396	61.5147	76.1105	83.3925	92.809	96.0996	98.2705
	STDEV	Luc	3.11181	4.84059	2.78016	5.7579	3.65514	1.55237	3.02007	7.01391	7.48668	3.9515	5.12989	9.85052
		siZC3 #1	3.07193	5.46954	6.45106	3.77623	3.81369	1.7008	5.94906	5.63438	3.06444	4.96005	5.91909	2.44256
		siZC3 #2	3.58509	3.13454	3.57866	2.16908	3.86186	3.45637	0.27033	0.572843	1.89875	7.65936	9.86706	4.6986
	SEM	Luc	2.20038	3.42281	1.96587	4.07145	2.58457	1.09769	2.13552	4.95958	5.29388	2.79413	3.62738	6.96537
		siZC3 #1	2.17219	3.86755	4.56159	2.6702	2.69669	1.20265	4.20662	3.98411	2.16689	3.50728	4.18543	1.72715
		siZC3 #2	2.53504	2.21646	2.53049	1.53377	2.73075	2.44402	0.191152	0.405061	1.34262	5.41598	6.97706	3.32241
	Cisplatin in OVCAR-8	Drug conc.(uM):	50	25	12.5	6.25	3.125	1.5625	0.78125	0.390625	0.195312	0.0976562	0.0488281	0.0244141
	% CONTROL	Luc	13.0764	20.9855	22.9221	38.3856	66.5996	91.4773	93.5385	95.6859	103.557	106.711	102.56	102.531
		Luc	16.6715	14.9267	27.5717	47.5889	75.7454	84.8241	98.121	103.499	93.9987	93.7015	97.0664	96.4529
		siZC3 #1	9.12354	10.455	12.6201	15.0168	32.3376	50.8394	64.1658	81.7066	93.0531	90.9807	93.7015	95.994
		siZC3 #1	5.708	6.86581	9.2509	17.3556	26.537	44.1936	71.4716	87.6114	87.8893	97.9159	95.9592	93.7826
		siZC3 #2	3.23437	8.45231	7.59318	17.6753	17.7132	39.0651	61.9962	86.8857	89.362	89.6273	98.4334	99.3178
		siZC3 #2	10.0316	7.04991	10.2464	12.6469	28.9324	34.8831	57.031	74.4409	86.9994	96.0202	85.7865	87.0246
		Drug conc.(uM):	50	25	12.5	6.25	3.125	1.5625	0.78125	0.390625	0.195312	0.0976562	0.0488281	0.0244141
	AVG of % control	Luc	14.8739	17.9561	25.2469	42.9872	71.1725	88.1507	95.8297	99.5926	98.7777	100.206	99.8131	99.4919
		siZC3 #1	7.41577	8.66041	10.9355	16.1862	29.4373	47.5165	67.8187	84.659	90.4712	94.4483	94.8304	94.8883
		siZC3 #2	6.63298	7.75111	8.91977	15.1611	23.3228	36.9741	59.5136	80.6633	88.1807	92.8238	92.1099	93.1712
	STDEV	Luc	2.54209	4.28426	3.28777	6.50774	6.46707	4.70455	3.24031	5.5248	6.75856	9.19896	3.88431	4.29782
		siZC3 #1	2.41515	2.53795	2.3824	1.65376	4.10166	4.69931	5.16596	4.17534	3.65138	4.90398	1.59646	1.56371
		siZC3 #2	4.80636	0.991647	1.87609	3.55563	7.93318	2.95707	3.51097	8.79975	1.67061	4.52048	8.94269	8.69254
	SEM	Luc	1.79753	3.02943	2.3248	4.60167	4.57291	3.32662	2.29125	3.90662	4.77902	6.50465	2.74662	3.03902
		siZC3 #1	1.70777	1.7946	1.68461	1.16939	2.90031	3.32291	3.65289	2.95241	2.58192	3.46764	1.12886	1.10571
		siZC3 #2	3.39861	0.7012	1.3266	2.51421	5.6096	2.09097	2.48263	6.22236	1.1813	3.19646	6.32344	6.14656
Figure 1e
	Olaparib in OVCAR-5	Drug conc.uM	100	50	25	12.5	6.25	3.125	1.5625	0.78125	0.390625	0.195312	0.0976562	0.0488281
	% CONTROL	Luc	13.3025	19.5084	29.516	46.2886	65.4764	76.893	90.3781	103.964	103.74	103.651	97.0313	103.874
		Luc	19.3071	16.534	23.4891	35.666	58.9687	81.6005	93.3189	93.9339	97.8475	100.095	103.349	100.486
		siZC3 #1	6.99665	8.86031	13.2327	15.168	20.6634	26.4097	60.8872	82.0444	94.0984	98.8651	92.8918	96.882
		siZC3 #1	4.67904	6.41128	6.76967	10.8315	14.2362	35.1067	64.0889	77.1942	87.7071	87.7549	95.5559	90.6937
		siZC3 #2	3.1228	5.34807	8.25205	4.23543	17.7095	41.1304	73.9643	84.2006	95.2268	99.5549	98.8762	100
		siZC3 #2	6.47183	3.36758	3.63461	14.1045	24.2406	52.3903	70.0812	88.551	90.8653	93.1239	93.3464	93.0349
		Drug conc.uM	100	50	25	12.5	6.25	3.125	1.5625	0.78125	0.390625	0.195312	0.0976562	0.0488281
	AVG of % control	Luc	16.3048	18.0212	26.5025	40.9773	62.2226	79.2467	91.8485	98.9489	100.794	101.873	100.19	102.18
		siZC3 #1	5.83785	7.63579	10.0012	12.9998	17.4498	30.7582	62.4881	79.6193	90.9028	93.31	94.2239	93.7878
		siZC3 #2	4.79731	4.35782	5.94333	9.16997	20.975	46.7604	72.0228	86.3758	93.046	96.3394	96.1113	96.5174
	STDEV	Luc	4.24588	2.10317	4.2617	7.51134	4.60168	3.32871	2.07945	7.09228	4.16682	2.51432	4.46727	2.39572
		siZC3 #1	1.6388	1.73172	4.57006	3.06642	4.54472	6.14973	2.26391	3.42966	4.51938	7.85612	1.88378	4.37577
		siZC3 #2	2.36812	1.40042	3.26502	6.97849	4.61824	7.96193	2.74577	3.0762	3.08407	4.54743	3.91016	4.92507
	SEM	Luc	3.00229	1.48717	3.01347	5.31132	3.25388	2.35375	1.4704	5.015	2.94638	1.77789	3.15884	1.69403
		siZC3 #1	1.15881	1.22451	3.23152	2.16829	3.2136	4.34852	1.60083	2.42514	3.19568	5.55511	1.33203	3.09414
		siZC3 #2	1.67452	0.990246	2.30872	4.93454	3.26559	5.62994	1.94155	2.1752	2.18077	3.21552	2.7649	3.48255
	Cisplatin in OVCAR-5	Drug conc.(uM):	50	25	12.5	6.25	3.125	1.5625	0.78125	0.390625	0.195312	0.0976562	0.0488281	0.0244141
	% CONTROL	Luc	7.13451	20.5563	28.216	58.3143	91.4259	94.2322	98.6486	98.0966	103.238	104.825	103.985	95.8079
		Luc	13.8051	12.655	35.8872	50.4591	81.88	95.2213	105.342	103.502	95.4628	96.843	96.958	106.274
		siZC3 #1	7.2986	3.34038	5.38526	6.74852	11.5199	22.713	53.5417	75.3418	87.1806	96.2809	102.595	107.893
		siZC3 #1	5.38526	4.35684	2.39566	5.38526	8.18352	29.6129	50.4684	71.2999	82.2059	87.1806	95.0851	98.3378
		siZC3 #2	6.52401	8.64215	10.5946	15.0912	19.5168	45.5616	65.6661	82.978	97.166	98.6214	103.426	98.2309
		siZC3 #2	4.48871	3.55389	5.22236	9.94379	15.671	38.3434	60.1045	86.5043	91.0009	94.9177	95.5212	96.456
		Drug conc.(uM):	50	25	12.5	6.25	3.125	1.5625	0.78125	0.390625	0.195312	0.0976562	0.0488281	0.0244141
	AVG of % control	Luc	10.4698	16.6056	32.0516	54.3867	86.653	94.7268	101.995	100.799	99.3502	100.834	100.472	101.041
		siZC3 #1	6.34193	3.84861	3.89046	6.06689	9.85172	26.163	52.005	73.3208	84.6933	91.7308	98.84	103.115
		siZC3 #2	5.50636	6.09802	7.90849	12.5175	17.5939	41.9525	62.8853	84.7411	94.0834	96.7695	99.4734	97.3435
	STDEV	Luc	4.71685	5.58702	5.42437	5.55449	6.74997	0.699394	4.73311	3.82227	5.49757	5.64395	4.96895	7.40057
		siZC3 #1	1.35294	0.718748	2.11396	0.963967	2.35918	4.87903	2.17315	2.85808	3.51764	6.43491	5.31028	6.75623
		siZC3 #2	1.43918	3.59794	3.79876	3.63978	2.71937	5.10405	3.93263	2.49346	4.35936	2.61897	5.58936	1.2551
	SEM	Luc	3.33531	3.95062	3.83561	3.92762	4.77295	0.494547	3.34682	2.70275	3.88737	3.99088	3.51358	5.23299
		siZC3 #1	0.956671	0.508231	1.4948	0.681628	1.66819	3.44999	1.53665	2.02097	2.48734	4.55017	3.75493	4.77737
		siZC3 #2	1.01765	2.54413	2.68613	2.57371	1.92289	3.60911	2.78079	1.76314	3.08254	1.85189	3.95227	0.887486
Figure 1f		Tumor Weight (g)
		shNT+ Vehicle	shNT + Olaparib	shZC3 + Vehicle	shZC3 + Olaparib
	Tumor #1	0.9	0.4	1.6	0.2
	Tumor #2	1.1	1.2	1.4	0.6
	Tumor #3	1	0.8	1.5	0.6
	Tumor #4	1.8	1	1	0.5
	Tumor #5	1.4	0.4	1.4	0.7
	Tumor #6	2.7	1.1	1	0.8
	Tumor #7	2.9	1.3	0.5	0.6
	Tumor #8	2.2	1.4	1.3	0.3
	Tumor #9		1.6		0.7
	Tumor #10		1
	Average	1.75	1.02	1.2125	0.555556
	STDEV	0.729726	0.376298	0.337037	0.183249
	SEM	0.243242	0.118996	0.112346	0.061083

## Sheet: Figure 2
Figure 2a
Figure 2b
	OVCAR-8	BRCA1 mRNA expression
		Exp. No. 1	Exp. No. 2	Exp. No. 3	Exp. No. 4	Exp. No. 5	AVG	STDEV	SEM
	Luc	1.002	1.219	0.934	0.935	1.261	1.0702	0.158135	0.0707202
	siZC3 #1	0.502	0.2016	0.361	0.62	0.572	0.45132	0.170369	0.0761915
	siZC3 #2	0.462	0.2564	0.462	0.447	0.427	0.41088	0.087543	0.0391504
	siBRCA1 #1	0.093	0.081	0.096	0.015	0.1024	0.07748	0.0357806	0.0160016
	OVCAR-8	ZC3H18 mRNA expression
		Exp. No. 1	Exp. No. 2	Exp. No. 3	Exp. No. 4	Exp. No. 5	AVG	STDEV	SEM
	Luc	0.903	1.131	0.8976	1.096	0.941	0.99372	0.111305	0.0497773
	siZC3 #1	0.0394	0.0165	0.094	0.094	0.0426	0.0573	0.0349819	0.0156444
	siZC3 #2	0.0794	0.0483	0.061	0.162	0.0165	0.07344	0.0545604	0.0244001
	siBRCA1 #1	1.002	1.162	0.942	0.996	1.052	1.0308	0.0830494	0.0371408
	PEA1	BRCA1 mRNA expression
		Exp. No. 1	Exp. No. 2	Exp. No. 3			AVG	STDEV	SEM
	Luc	0.989	1.023	0.957			0.989667	0.0330051	0.0190555
	siZC3 #1	0.531	0.647	0.391			0.523	0.128187	0.074009
	siZC3 #2	0.419	0.502	0.384			0.435	0.0606053	0.0349905
	siBRCA1 #1	0.182	0.047	0.062			0.097	0.0739932	0.04272
	PEA1	ZC3H18 mRNA expression
		Exp. No. 1	Exp. No. 2	Exp. No. 3			AVG	STDEV	SEM
	Luc	1.102	0.997	0.968			1.02233	0.0705006	0.0407035
	siZC3 #1	0.079	0.056	0.026			0.0536667	0.0265769	0.0153442
	siZC3 #2	0.097	0.035	0.042			0.058	0.0339559	0.0196044
	siBRCA1 #1	0.973	0.956	1.042			0.990333	0.0455448	0.0262953
Figure 2c		BRCA1 mRNA expression
		Exp. No. 1	Exp. No. 2	Exp. No. 3	Average	STDEV	SEM
	Luc+EV	1.3	1.06	1.1	1.15333	0.128582	0.0742369
	Luc+SFB-ZC3H18	1.6	1.17	0.98	1.25	0.317648	0.183394
	siZC3 #1+EV	0.37	0.42	0.39	0.393333	0.0251661	0.0145297
	siZC3 #1+SFB-ZC3H18	1.1	0.94	0.87	0.97	0.117898	0.0680686
Figure 2d		GFP +ve cells (% control)
		Exp. No. 1	Exp. No. 2	Exp. No. 3	Average	STDEV	SEM
	Luc+EV	100	100	100	100	0	0
	Luc+HA-BRCA1	122.222	100	109.091	110.438	11.1722	6.45025
	siZC3 #1+EV	22.2222	0	27.2727	16.4983	14.5094	8.37701
	siZC3 #1+HA-BRCA1	55.5556	80	63.6364	66.3973	12.4539	7.19027

## Sheet: Figure 3
Figure 3a
			CpG site #1	CpG site #2	CpG site #3	CpG site #4	CpG site #5	CpG site #6	CpG site #7	CpG site #8	CpG site #9	CpG site #10	CpG site #11	CpG site #12	CpG site #13	CpG site #14	CpG site #15	CpG site #16	CpG site #17	CpG site #18	CpG site #19	CpG site #20	CpG site #21	CpG site #22	CpG site #23	CpG site #24	CpG site #25	CpG site #26	CpG site #27
	siLuc	Clone #1	0	0	0	0	0	0	0	0	0	0	0	0	0	0	0	0	0	0	0	0	0	0	0	0	0	0	0
		Clone #2	0	0	0	0	0	0	0	0	0	0	0	0	0	0	0	0	0	0	0	0	0	0	0	0	0	0	0
		Clone #3	0	0	0	0	0	0	0	0	0	0	0	0	0	0	0	0	0	0	0	0	0	0	0	0	0	0	0
		Clone #4	0	0	0	0	0	0	0	0	0	0	0	0	0	0	0	0	0	0	0	0	0	0	0	0	0	0	0
		Clone #5	0	0	0	0	0	0	0	0	0	0	0	0	0	0	0	0	0	0	0	0	0	0	0	0	0	0	0
		Clone #6	1	1	0	1	0	0	0	0	0	0	0	0	0	0	0	0	0	0	1	0	0	1	0	0	0	0	0
		Clone #7	0	0	0	0	0	0	0	0	0	1	1	1	1	1	0	0	0	1	0	1	1	1	1	1	1	1	0
		Clone #8	0	0	0	0	0	0	0	0	0	0	0	0	0	0	0	0	0	0	0	0	0	0	0	0	0	0	0
		Clone #9	0	0	0	0	0	0	0	0	0	0	0	0	0	0	0	0	0	0	0	0	0	0	0	0	0	0	0
		Clone #10	0	0	0	0	0	0	0	0	0	0	0	0	0	0	0	0	0	0	0	0	0	0	0	0	0	0	0
			CpG site #1	CpG site #2	CpG site #3	CpG site #4	CpG site #5	CpG site #6	CpG site #7	CpG site #8	CpG site #9	CpG site #10	CpG site #11	CpG site #12	CpG site #13	CpG site #14	CpG site #15	CpG site #16	CpG site #17	CpG site #18	CpG site #19	CpG site #20	CpG site #21	CpG site #22	CpG site #23	CpG site #24	CpG site #25	CpG site #26	CpG site #27
	sZC3 #1	Clone #1	1	1	1	1	1	1	1	1	1	1	1	1	1	1	1	1	1	1	1	1	1	1	1	1	1	1	1
		Clone #2	0	0	0	0	0	0	0	0	0	0	0	0	0	0	0	0	0	0	0	0	0	0	0	0	0	0	0
		Clone #3	0	0	0	0	0	0	0	0	0	0	0	0	0	0	0	0	0	0	0	0	0	0	0	0	0	0	0
		Clone #4	0	0	0	0	0	0	0	0	0	0	0	0	0	0	0	0	0	0	0	0	0	0	0	0	0	0	0
		Clone #5	0	0	0	0	0	0	0	0	0	0	0	0	0	0	0	0	0	0	0	0	0	0	0	0	0	0	0
		Clone #6	1	1	0	1	0	0	0	0	0	0	0	0	0	0	0	0	0	0	1	0	0	1	0	0	0	0	0
		Clone #7	1	1	0	1	1	1	0	1	1	1	1	1	1	1	1	1	1	0	1	1	1	1	1	1	1	1	1
		Clone #8	1	0	1	1	1	1	1	1	1	1	1	1	1	0	1	1	1	1	0	1	1	1	1	1	1	0	0
		Clone #9	1	1	0	1	1	1	0	1	1	1	1	1	1	1	1	1	1	1	0	1	1	1	1	1	1	1	0
		Clone #10	1	1	1	1	1	1	1	1	1	1	1	1	1	1	1	1	1	1	0	1	1	1	1	1	1	1	1
			CpG site #1	CpG site #2	CpG site #3	CpG site #4	CpG site #5	CpG site #6	CpG site #7	CpG site #8	CpG site #9	CpG site #10	CpG site #11	CpG site #12	CpG site #13	CpG site #14	CpG site #15	CpG site #16	CpG site #17	CpG site #18	CpG site #19	CpG site #20	CpG site #21	CpG site #22	CpG site #23	CpG site #24	CpG site #25	CpG site #26	CpG site #27
	sZC3 #2	Clone #1	0	0	0	0	0	0	0	0	0	0	0	0	0	0	0	0	0	0	0	0	0	0	0	0	0	0	0
		Clone #2	1	1	0	1	1	1	0	1	1	1	1	1	1	1	1	1	1	0	1	1	1	1	1	1	1	0	1
		Clone #3	1	1	1	1	1	1	1	1	1	1	1	1	1	1	1	1	1	0	1	1	1	1	1	1	1	1	1
		Clone #4	0	0	0	0	0	0	0	0	0	0	0	0	0	0	0	0	0	0	0	0	0	0	0	0	0	0	0
		Clone #5	0	0	0	0	0	0	0	0	0	0	0	0	0	0	0	0	0	0	0	0	0	0	0	0	0	0	0
		Clone #6	1	1	1	1	1	1	1	1	1	1	1	1	1	1	1	1	1	1	1	1	1	1	1	1	1	1	1
		Clone #7	1	1	0	1	0	1	0	1	1	1	1	1	1	1	1	1	1	0	1	1	1	1	1	1	1	1	1
		Clone #8	0	0	0	0	0	0	0	0	0	0	0	0	0	0	0	0	0	0	0	0	0	0	0	0	0	0	0
		Clone #9	1	1	0	1	1	1	1	1	1	1	1	1	1	1	1	1	1	0	1	1	1	1	1	1	1	1	1
		Clone #10	1	1	1	1	1	1	1	1	1	1	1	1	1	1	1	1	1	1	1	1	1	1	1	1	1	1	1
	1 = Methylated site; 0 = Unmethylated site
Figure 3b
			% Input
	OVCAR-8		Exp. No. 1	Exp. No. 2	Exp. No. 3	AVG	STDEV	SEM
	DNMT1-ChIP	Luc	0.587	0.382	0.793	0.587333	0.2055	0.118646
		siZC3 #1	2.176	3.081	2.291	2.516	0.492671	0.284444
		siZC3 #2	3.298	2.65	3.01	2.986	0.324666	0.187446
	IgG-ChIP	Luc	0.035	0.001	0.094	0.0433333	0.0470567	0.0271682
		siZC3 #1	0.021	0.043	0.073	0.109667	0.0489524	0.0282627
		siZC3 #2	0.063	0.092	0.025	0.109667	0.0489524	0.0282627
			% Input
	PEA1		Exp. No. 1	Exp. No. 2	Exp. No. 3	AVG	STDEV	SEM
	DNMT1-ChIP	Luc	0.462	0.132	0.259	0.284333	0.166452	0.0961012
		siZC3 #1	1.876	1.994	2.986	2.28533	0.609657	0.351985
		siZC3 #2	2.043	1.983	2.231	2.08567	0.129388	0.0747024
	IgG-ChIP	Luc	0.024	0.002	0.064	0.03	0.0314325	0.0181475
		siZC3 #1	0.065	0.021	0.037	0.041	0.0222711	0.0128582
		siZC3 #2	0.011	0.013	0.012	0.012	0.001	0.00057735
Figure 3c
			BRCA1 mRNA expression
	OVCAR-8		Exp. No. 1	Exp. No. 2	Exp. No. 3	AVG	STDEV	SEM
	Control	Luc	0.6867	0.7243	0.6932	0.7014	0.0200965	0.0116027
		siZC3 #1	0.04715	0.1672	0.193	0.135783	0.0778352	0.0449381
		siZC3 #2	0.17685	0.2016	0.2683	0.215583	0.0473014	0.0273095
	5-aza-dC	Luc	0.7102	0.7839	0.7052	0.7331	0.0440651	0.025441
		siZC3 #1	0.44184	0.4623	0.5021	0.468747	0.0306429	0.0176917
		siZC3 #2	0.6054	0.4976	0.5842	0.5624	0.0571108	0.0329729
			ZC3H18 mRNA expression
	OVCAR-8		Exp. No. 1	Exp. No. 2	Exp. No. 3	AVG	STDEV	SEM
	Control	Luc	2.07	1.952	1.663	1.895	0.209402	0.120898
		siZC3 #1	0.49641	0.342	0.295	0.377803	0.10537	0.0608356
		siZC3 #2	0.3562	0.474	0.192	0.340733	0.141635	0.0817729
	5-aza-dC	Luc	2.24011	1.639	1.942	1.94037	0.300558	0.173527
		siZC3 #1	0.54561	0.362	0.401	0.436203	0.0967348	0.0558498
		siZC3 #2	0.38279	0.058	0.4842	0.30833	0.222643	0.128543
Figure 3d
			BRCA1 mRNA expression
	PEA1		Exp. No. 1	Exp. No. 2	Exp. No. 3	AVG	STDEV	SEM
	Control	Luc	0.995	1.102	0.892	0.996333	0.105006	0.0606254
		siZC3 #1	0.202	0.298	0.291	0.263667	0.0535195	0.0308995
		siZC3 #2	0.301	0.201	0.167	0.223	0.0696563	0.0402161
	5-aza-dC	Luc	1.012	0.902	0.981	0.965	0.0567186	0.0327465
		siZC3 #1	0.671	0.792	0.672	0.711667	0.0695725	0.0401677
		siZC3 #2	0.693	0.601	0.693	0.662333	0.0531162	0.0306667
			ZC3H18 mRNA expression
	PEA1		Exp. No. 1	Exp. No. 2	Exp. No. 3	AVG	STDEV	SEM
	Control	Luc	0.942	1.291	0.802	1.01167	0.251834	0.145396
		siZC3 #1	0.103	0.092	0.103	0.0993333	0.00635085	0.00366667
		siZC3 #2	0.089	0.183	0.086	0.119333	0.0551574	0.0318451
	5-aza-dC	Luc	1.218	1.061	0.879	1.05267	0.169654	0.0979495
		siZC3 #1	0.178	0.201	0.138	0.172333	0.03188	0.0184059
		siZC3 #2	0.224	0.182	0.061	0.155667	0.0846306	0.0488615

## Sheet: Figure 4
Figure 4a
		% Input
	OVCAR-8	Exp. No. 1	Exp. No. 2	Exp. No. 3	AVG	STDEV	SEM
	ZC3H18-ChIP	0.527	0.402	0.603	0.510667	0.101491	0.0585956
	IgG-ChIP	0.0435	0.0154	0.062	0.0403	0.0234642	0.0135471
		% Input
	OVCAR-5	Exp. No. 1	Exp. No. 2	Exp. No. 3	AVG	STDEV	SEM
	ZC3H18-ChIP	0.443	0.363	0.404	0.403333	0.0400042	0.0230964
	IgG-ChIP	0.083	0.103	0.097	0.0943333	0.0102632	0.00592546
		% Input
	PEA1	Exp. No. 1	Exp. No. 2	Exp. No. 3	AVG	STDEV	SEM
	ZC3H18-ChIP	0.775854	0.467765	0.560139	0.601252	0.158106	0.0912823
	IgG-ChIP	0.0484908	0.0502009	0.08269	0.0604606	0.0192702	0.0111257
Figure 4b
		% Input
		Exp. No. 1	Exp. No. 2	Exp. No. 3	AVG	STDEV	SEM
	FLAG-ChIP	0.579892	0.424506	0.410046	0.471481	0.0941646	0.0543659
	IgG-ChIP	0.0227791	0.144973	0.054555	0.0741024	0.0633988	0.0366033
Figure 4c
			% Input
	OVCAR-8		Exp. No. 1	Exp. No. 2	Exp. No. 3	AVG	STDEV	SEM
	E2F1-ChIP	Luc	0.666	0.289	0.394	0.449667	0.194567	0.112333
		siZC3 #1	2.034	2.319	2.971	2.44133	0.480329	0.277318
		siZC3 #2	1.638	1.942	2.957	2.179	0.6907	0.398776
	IgG-ChIP	Luc	0.177	0.058	0.056	0.097	0.0692892	0.0400042
		siZC3 #1	0.092	0.081	0.096	0.0896667	0.0489524	0.0282627
		siZC3 #2	0.089	0.112	0.064	0.0883333	0.0489524	0.0282627
Figure 4d
			% Input
	PEA1		Exp. No. 1	Exp. No. 2	Exp. No. 3	AVG	STDEV	SEM
	E2F1-ChIP	Luc	0.416	0.764	0.836	0.672	0.224606	0.129677
		siZC3 #1	3.213	2.987	2.341	2.847	0.452544	0.261276
		siZC3 #2	2.643	3.298	3.412	3.11767	0.415006	0.239604
	IgG-ChIP	Luc	0.016	0.009	0.024	0.0163333	0.00750555	0.00433333
		siZC3 #1	0.004	0.001	0.002	0.00233333	0.00152753	0.000881917
		siZC3 #2	0.091	0.042	0.038	0.057	0.0295127	0.0170392
Figure 4e
Figure 4f			% Input
	OVCAR-8		Exp. No. 1	Exp. No. 2	Exp. No. 3	AVG	STDEV	SEM
	DNMT1-ChIP	Luc	0.896	0.983	0.691	0.856667	0.149921	0.086557
		siE2F1 #1	0.647	0.786	0.491	0.641333	0.147582	0.0852063
		siE2F1 #2	0.728	0.901	0.429	0.686	0.238787	0.137863
		siZC3 #1 + Luc	5.671	4.987	4.093	4.917	0.791325	0.456872
		siZC3 #1+siE2F1 #1	1.94	1.5	2.016	2.04967	0.278577	0.160837
		siZC3 #1+siE2F1 #2	2.143	1.236	1.499	1.626	0.466647	0.269419
	IgG-ChIP	Luc	0.092	0.018	0.099	0.0696667	0.0448813	0.0259122
		siE2F1 #1	0.006	0.016	0.044	0.022	0.0196977	0.0113725
		siE2F1 #2	0.011	0.187	0.201	0.133	0.105887	0.0611337
		siZC3 #1 + Luc	0.09	0.218	0.079	0.129	0.0772722	0.0446132
		siZC3 #1+siE2F1 #1	0.169	0.218	0.312	0.233	0.0726705	0.0419563
		siZC3 #1+siE2F1 #2	0.003	0.026	0.0874	0.0388	0.0436316	0.0251907
Figure 4g
			BRCA1 mRNA expression
	OVCAR-8		Exp. No. 1	Exp. No. 2	Exp. No. 3	AVG	STDEV	SEM
		Luc	0.983	1.03	0.975	0.996	0.0297153	0.0171561
		siE2F1 #1	0.861	0.892	0.954	0.902333	0.0473533	0.0273394
		siE2F1 #2	0.796	0.892	0.924	0.870667	0.0666133	0.0384592
		siZC3 #1 + Luc	0.372	0.297	0.403	0.357333	0.0545008	0.031466
		siZC3 #1+siE2F1 #1	0.782	0.648	0.881	0.770333	0.116937	0.0675138
		siZC3 #1+siE2F1 #2	0.699	0.827	0.646	0.724	0.0930537	0.0537246
		siZC3 #2 + Luc	0.296	0.517	0.402	0.405	0.110531	0.0638148
		siZC3 #2+siE2F1 #1	0.784	0.793	0.811	0.796	0.0137477	0.00793725
		siZC3 #2+siE2F1 #2	0.815	0.77	0.892	0.825667	0.0616955	0.0356199

## Sheet: Figure 5
Figure 5a
		Luc	siZC3 #1	siE2F2	siZC3 #1+siE2F2	siE2F3	siZC3 #1+siE2F3	siE2F4	siZC3 #1+siE2F4	siE2F5	siZC3 #1+siE2F5	siE2F6	siZC3 #1+siE2F6	siE2F7	siZC3 #1+siE2F7	siE2F8	siZC3 #1+siE2F8
	Exp. No. 1	0.87	0.4367	0.7047	0.5163	1.0267	0.51356	0.54231	0.4673	1.0026	0.5103	0.83074	0.34374	0.9678	0.513672	1.37836	0.2054
	Exp. No. 2	1	0.399	0.868	0.4376	0.90214	0.4276	0.54872	0.51226	0.9895	0.5119	0.99432	0.60467	0.8976	0.4428	0.75874	0.64387
	Exp. No. 3	1.15	0.437	0.897	0.429	0.7675	0.41983	0.56162	0.4487	1.3074	0.51231	1.0324	0.5587	0.84865	0.26894	1.11897	0.8054
	Average	1.00667	0.424233	0.823233	0.460967	0.89878	0.453663	0.550883	0.476087	1.09983	0.511503	0.952487	0.50237	0.904683	0.408471	1.08536	0.551557
	STDEV	0.140119	0.0218532	0.103672	0.0481126	0.129633	0.0520173	0.00983509	0.0326783	0.179877	0.00106209	0.107141	0.139287	0.05989	0.125926	0.311177	0.31047
	SEM	0.0808977	0.012617	0.059855	0.0277778	0.0748435	0.0300322	0.00567829	0.0188668	0.103852	0.000613197	0.0618579	0.0804175	0.0345775	0.0727033	0.179658	0.17925
Figure 5b
Figure 5c
	HGSOC tumors from PDX models		BRCA1 mRNA expression
			Exp. No. 1	Exp. No. 2	Exp. No. 3	AVG	STDEV	SEM
		Luc	0.9573	1.042	1.081	1.02677	0.0632413	0.0365124
		siE2F4 #1	0.4883	0.198	0.352	0.3461	0.14524	0.0838543
		siE2F4 #2	0.5203	0.268	0.462	0.416767	0.132092	0.0762635
	HGSOC tumors from PDX models		E2F4 mRNA expression
			Exp. No. 1	Exp. No. 2	Exp. No. 3	AVG	STDEV	SEM
		Luc	0.973	0.978	1.1026	1.01787	0.0734238	0.0423912
		siE2F4 #1	0.392	0.276	0.346	0.338	0.0584123	0.0337244
		siE2F4 #2	0.301	0.327	0.498	0.375333	0.107025	0.0617909
Figure 5d
			% Input
	OVCAR-8		Exp. No. 1	Exp. No. 2	Exp. No. 3	AVG	STDEV	SEM
	E2F4-ChIP	Luc	1.037	1.424	1.327	1.26267	0.201361	0.116256
		siZC3 #1	0.704	0.449	0.493	0.548667	0.13631	0.0786984
		siZC3 #2	0.8718	0.673	0.59	0.7116	0.144811	0.0836068
	IgG-ChIP	Luc	0.167	0.089	0.219	0.158333	0.0654319	0.0377771
		siZC3 #1	0.219	0.176	0.004	0.133	0.113767	0.0656836
		siZC3 #2	0.102	0.176	0.282	0.186667	0.0904728	0.0522345
Figure 5e
			% Input
	OVCAR-8		Exp. No. 1	Exp. No. 2	Exp. No. 3	AVG	STDEV	SEM
	E2F1-ChIP	Luc	0.387	0.388	0.294	0.356333	0.0539846	0.031168
		siE2F4 #1	1.206	1.763	2.289	1.75267	0.541574	0.312678
		siE2F4 #2	1.492	2.193	1.437	1.70733	0.421498	0.243352
		siZC3 #1	1.829	2.189	1.729	1.91567	0.241937	0.139682
	IgG-ChIP	Luc	0.072	0.162	0.024	0.086	0.0700571	0.0404475
		siE2F4 #1	0.116	0.016	0.092	0.0746667	0.0522047	0.0301404
		siE2F4 #2	0.182	0.362	0.015	0.186333	0.173541	0.100194
		siZC3 #1	0.021	0.0937	0.217	0.110567	0.0990826	0.0572054
Figure 5f
			% Input
	OVCAR-8		Exp. No. 1	Exp. No. 2	Exp. No. 3	AVG	STDEV	SEM
	DNMT1-ChIP	Luc	0.198	0.263	0.327	0.262667	0.0645006	0.0372395
		siE2F4 #1	0.814	0.924	1.24	0.992667	0.221146	0.127678
		siE2F4 #2	0.9046	1.326	1.006	1.07887	0.219947	0.126986
		siZC3 #1	0.704	1.42	1.664	1.26267	0.498964	0.288077
	IgG-ChIP	Luc	0.067	0.024	0.003	0.0313333	0.0326241	0.0188355
		siE2F4 #1	0.096	0.102	0.035	0.0776667	0.037072	0.0214035
		siE2F4 #2	0.078	0.065	0.096	0.0796667	0.0155671	0.00898765
		siZC3 #1	0.005	0.096	0.065	0.0553333	0.0462637	0.0267104
Figure 5g		GFP +ve cells (% control)
		Exp. No. 1	Exp. No. 2	Exp. No. 3	Average	STDEV	SEM
	Luc	100	100	100	100	0	0
	siE2F4 #1	10.9375	1.86373	2.5641	5.12178	5.04872	2.91488
	siE2F4 #2	12.5	2.20441	2.5641	5.75617	5.8431	3.37351
	siBRCA1 #1	7.8125	1.34269	2.5641	3.90643	3.43744	1.98461
Figure 5h		Olaparib Conc. (uM)	Colonies in triplicate well of 6-well plate			Survival Fraction			AVG	STDEV
	siLuc	0	130	115	120	106.849	94.5205	98.6301	100	6.2775
		0.0115	102	117	99	83.8356	96.1644	81.3699	87.1233	7.92629
		0.023	116	98	112	95.3425	80.5479	92.0548	89.3151	7.76846
		0.047	104	117	97	85.4795	96.1644	79.726	87.1233	8.34155
		0.093	90	97	105	73.9726	79.726	86.3014	80	6.16895
		0.1875	99	95	93	81.3699	78.0822	76.4384	78.6301	2.511
	siE2F4 #1	0	120	121	119	100	100.833	99.1667	100	0.833333
		0.0115	36	30	43	30	25	35.8333	30.2778	5.42201
		0.023	16	27	21	13.3333	22.5	17.5	17.7778	4.58964
		0.047	14	16	10	11.6667	13.3333	8.33333	11.1111	2.54588
		0.093	6	8	2	5	6.66667	1.66667	4.44444	2.54588
		0.1875	2	3	3	1.66667	2.5	2.5	2.22222	0.481125
	siE2F4 #2	0	128	128	128	100	100	100	100	0
		0.0115	40	25	32.5	31.25	19.5312	25.3906	25.3906	5.85938
		0.023	12	12	12	9.375	9.375	9.375	9.375	0
		0.047	6	6.5	7	4.6875	5.07812	5.46875	5.07812	0.390625
		0.093	1.5	1	2	1.17188	0.78125	1.5625	1.17188	0.390625
		0.1875	0	0	0	0	0	0	0	0
	siBRCA1 #1	0	207	219	200	99.2013	104.952	95.8466	100	4.60496
		0.0115	80	54	82	38.3387	25.8786	39.2971	34.5048	7.48586
		0.023	49	43	54	23.4824	20.607	25.8786	23.3227	2.63941
		0.047	44	45	34	21.0863	21.5655	16.2939	19.6486	2.91506
		0.093	29	28	36	13.8978	13.4185	17.2524	14.8562	2.08893
		0.1875	14	20	6	6.70927	9.58466	2.8754	6.38978	3.36602

## Sheet: Figure 6
Figure 6b
Figure 6c
		primary ChIP		secondary ChIP
		ZC3H18 ChIP	IgG	E2F4 ChIP	IgG
	Exp. No. 1	0.418662	0.0484908	1.15978	0.173602
	Exp. No. 2	0.860863	0.0422137	1.04526	0.424506
	Exp. No. 3	0.439476	0.0364953	0.754638	0.0734984
	AVG	0.573	0.0424	0.986559	0.223869
	STDEV	0.249514	0.00599992	0.208854	0.180822
	SEM	0.144057	0.00346405	0.120582	0.104398
Figure 6d
		primary ChIP		secondary ChIP
		E2F4 ChIP	IgG	ZC3H18 chIP	IgG
	Exp. No. 1	1.79484	0.0844275	2.31957	0.323953
	Exp. No. 2	1.03087	0.013451	2.09051	0.212253
	Exp. No. 3	1.85814	0.0396608	2.13444	0.191293
	AVG	1.56128	0.0458464	2.18151	0.2425
	STDEV	0.460442	0.0358903	0.121566	0.0713149
	SEM	0.265836	0.0207213	0.070186	0.0411737
Figure 6e
Figure 6f

## Sheet: Figure 7
Figure 7a
		GeneName
	Tumor ID	ZC3H18	BRCA1	E2F4	Patient/PDX
	PH009	3.71704	3.00183	14.9364	Patient
	PH012	1.80795	1.74226	9.77717	Patient
	PH013	5.38227	3.02399	13.0794	Patient
	PH016	2.10885	2.68171	8.78691	Patient
	PH026	3.82091	0.390684	8.53207	Patient
	PH027_HS5_ABC_4_G	3.33721	2.46871	20.2325	PDX
	PH036	3.46285	1.33912	10.6397	Patient
	PH038	1.97296	0.351429	7.33663	Patient
	PH039	2.37581	2.1709	7.32024	Patient
	PH039_HS1_A_7_D	0.327087	0.303738	0.701827	PDX
	PH040	2.99798	0.833102	10.5658	Patient
	041_HS4_0_0_E	3.48203	2.09159	20.3547	PDX
	PH042	2.24575	3.23515	6.30451	Patient
	PH044	3.30415	0.894623	11.3309	Patient
	PH045	2.51811	1.39129	7.42102	Patient
	PH046	3.41046	0.422764	6.65944	Patient
	PH048	2.48646	1.52964	8.50202	Patient
	PH051	13.2243	3.54956	14.8776	Patient
	PH053	2.98312	1.62784	14.1755	Patient
	PH054	3.12499	3.69516	10.026	Patient
	PH056	3.68668	0.392879	7.68792	Patient
	PH059	2.35447	2.00447	5.17872	Patient
	PH061	1.73999	0.206216	8.09739	Patient
	PH063	3.83761	2.22178	9.60123	Patient
	PH065	3.25019	1.44815	12.1909	Patient
	PH067	3.21357	1.66034	6.50007	Patient
	PH070	4.43621	0.86399	14.9173	Patient
	PH077	2.52028	2.4954	8.32123	Patient
	PH077S	3.22936	6.0728	9.45987	PDX
	PH079	4.30788	2.67622	10.2157	Patient
	PH080	2.73994	0.89116	10.011	Patient
	PH081	1.91416	0.740082	4.91446	Patient
	PH081_HS2_A_1_C	1.01646	2.10049	3.15789	PDX
	PH085	3.65041	2.14756	10.8517	Patient
	PH087	6.62958	0.509909	13.2465	Patient
	PH088	4.55626	0.686467	11.8439	Patient
	PH088S	9.25929	0.910941	15.6786	PDX
	PH091	3.49103	0.38276	7.00526	Patient
	PH093	5.40871	1.31604	13.6932	Patient
	PH095	1.29955	1.501	6.41225	Patient
	PH103	5.00343	4.86925	22.0087	Patient
	PH105	2.66113	1.01637	7.33493	Patient
	PH108	4.51388	2.27571	17.6791	Patient
	PH109	4.70033	0.347581	21.7898	Patient
	112_HS1_SWF_4_DD	2.23475	1.58029	29.011	PDX
	PH115	4.10219	2.93124	9.78066	Patient
	PH121	3.03813	2.20834	6.67894	Patient
	PH122	4.89307	0.344265	9.82394	Patient
	PH127	3.4158	2.03591	15.4315	Patient
	PH129	2.00552	0.412318	7.01796	Patient
	PH134	4.70257	0.123981	5.92762	Patient
	PH136	2.605	0.128305	9.55715	Patient
	PH148	2.80078	1.51094	10.7702	Patient
	PH152	8.69388	0.841053	9.85722	Patient
	PH154	2.57509	1.26899	8.63554	Patient
	PH159	2.14049	3.42573	12.4018	Patient
	PH160	3.30507	3.26384	10.8681	Patient
	PH161	3.81166	3.44887	17.017	Patient
	PH163	3.45888	0.895468	11.8281	Patient
	PH165	3.61203	2.35517	9.83377	Patient
	PH170	6.66574	1.45554	10.6177	Patient
	PH171	2.3822	0.53096	9.5373	Patient
	PH176	6.05051	1.9489	19.9028	Patient
	PH182	4.77073	0.229079	16.6396	Patient
	PH183	2.19953	0.644893	8.55176	Patient
	PH187	4.95784	2.04272	12.0229	Patient
	PH193	7.62356	3.33613	12.7232	Patient
	PH197	4.03321	2.84851	12.7624	Patient
	PH199	3.25677	0.692804	11.7385	Patient
	PH202	4.21001	1.03987	11.7335	Patient
	PH207	3.29452	2.42444	11.2383	Patient
	PH212_HS1_ACD_2_B	2.63297	2.2893	8.1154	PDX
	PH213	5.26539	2.14906	18.8383	Patient
	PH214	3.49028	0.839003	5.92597	Patient
	PH221	6.2617	2.81545	18.8457	Patient
	PH231	6.69064	1.29721	11.1765	Patient
	PH232	3.99839	2.29408	9.81512	Patient
	PH233S	3.81401	3.81733	7.95489	PDX
	PH235	3.62373	4.24497	10.734	Patient
	PH235_HS1_F_2_J	4.65584	5.22082	13.9665	PDX
	PH242	3.844	0.505883	7.41083	Patient
	PH247	2.97707	3.28592	12.535	Patient
	PH249	3.54858	1.72349	12.371	Patient
	PH257	3.34893	1.55493	9.80623	Patient
	PH265	2.7328	3.01198	7.12528	Patient
	PH276	3.76736	2.33724	13.599	Patient
	PH277	4.48799	1.22087	14.5635	Patient
	PH278	2.44641	0.748941	8.97663	Patient
	PH283	8.48813	2.46026	20.2663	Patient
	PH291	3.07735	2.56544	11.4535	Patient
	PH291_SENSITIVE	5.12945	5.82713	12.3288	PDX
	PH299	2.15222	1.84378	16.3507	Patient
	PH299_HS4_A_1_H_034337357_7_2_15_SNAP	2.29766	1.7633	14.3958	PDX
	PH302_HS1	2.57347	1.17249	14.1397	PDX
	PH305_HS1	4.87242	2.81785	23.2661	PDX
	PH306_HS2	6.43193	3.91186	29.7503	PDX
	PH310_HS2_0_0_A_039780377_2_3_16_SNAP	0.569791	0.212139	8.25617	PDX
	PH313_HS2_0_0_E_	6.11843	4.32131	15.4606	PDX
	PH317_HS1_0_0_A	4.19742	2.737	11.4612	PDX
	PH319_HS1	5.79782	2.48588	15.8284	PDX
	PH320_HS1_A_1_B	6.16107	2.40659	12.4818	PDX
	PH331	4.68222	1.78938	12.9115	Patient
	PH331_HS1_AB_1_D	5.43897	1.34722	15.8845	PDX
	PH332_HS2R	2.67133	0.590458	7.59601	PDX
	PH334_HS1	7.8667	0.306259	6.93229	PDX
	PH335_HS3_	3.01636	0.0194817	6.90981	PDX
	PH336_HS1_	4.70792	1.54981	9.24655	PDX
	PH338_HS1_	2.21605	0.584688	7.98886	PDX
	PH339_HS3_0_0_A	5.88128	1.13087	17.5092	PDX
	PH341_12_16_13_SNAP	2.59249	1.51541	11.1063	Patient
	PH341_HS3_	4.79305	4.76521	24.9296	PDX
	PH345_HS1_0_0_C	1.95025	4.26207	6.07163	PDX
	PH346_HS1_BDFJIKMO_1_D	3.64518	2.13127	9.78711	PDX
	PH353_HS2_0_0_G	1.87444	1.47816	5.96671	PDX
	PH354_HS3_0_0_B	4.67769	1.38259	12.8377	PDX
	PH355_HS1_A_2_E	3.6236	1.78302	10.0223	PDX
	PH361_SENSITIVE	7.21029	0.0150453	16.3812	PDX
	PH362_HS7R	5.79856	2.21241	12.7293	PDX
	PH363_HS2_0_0_B	4.72366	0.0462552	17.2564	PDX
	PH365_HS6_A_1_A	9.10014	5.13057	33.2613	PDX
	PH371_HS2R	4.88872	5.00401	24.5069	PDX
	PH378_HS3R	2.59689	2.6982	8.69885	PDX
	PH384_HS5R	4.37336	1.35726	7.96095	PDX
	PH386_HS2_ABD_1_I	3.0253	3.37737	11.1583	PDX
	PH387_HS6R	3.2562	3.54816	10.7361	PDX
	PH388_HS3_0_0_K	4.84822	3.15372	14.6562	PDX
	PH389_HS7R	6.50875	2.45005	12.8514	PDX
	PH391_HS5R	3.10943	1.16479	10.3937	PDX
	PH397_HS1R	6.2449	2.70223	17.298	PDX
	PH398_HS1R	2.36461	2.6573	12.6007	PDX
	PH400_HS3_	2.43718	0.861507	8.62138	PDX
	PH401_HS1R	2.88357	0.083986	9.14639	PDX
	PH403_HS5_0_0_M	1.99599	0.389927	8.27508	PDX
	PH406_HS2_	2.28478	1.03563	6.28684	PDX
	PH409_HS6	3.48313	0.266102	10.5909	PDX
	PH411_HS1R	2.48705	0.964255	6.30599	PDX
	PH413_HS1_AHJ_1_D	4.09121	3.41924	9.97412	PDX
	PH415_NSG2_0_0_L_	6.11731	1.99673	19.4951	PDX
	416_HS2R	2.54141	1.19877	8.22219	PDX
	PH417_HS5_0_0_H	2.89797	0.534801	8.94211	PDX
	PH420_HS3R	2.52557	0.566233	8.37821	PDX
	PH423_HS1_0_0_B	5.88598	1.06995	15.3606	PDX
	PH423_SNAP_10_29_14	3.48028	0.880734	14.998	Patient
	PH425_HS2_0_0_E	5.43809	4.91836	16.604	PDX
	PH430_HS1_	1.77013	0.543893	7.06789	PDX
	PH431_-12_8_14	8.61595	2.74343	22.7665	Patient
	PH431_HS1_0_0_O	7.34683	3.21591	20.1376	PDX
	PH432_12_11_14_SNAP	5.16064	0.148056	16.546	Patient
	PH432_HS1R	2.82727	3.14464	8.54057	PDX
	PH433_12_16_14_SNAP	4.98332	0.856084	9.96481	Patient
	PH433_HS1	3.23894	1.72373	10.5766	PDX
	PH434_HS1_108340838_1_19_16_SNAP	5.71252	2.67465	11.4782	PDX
	PH437_HS4_	5.21335	1.11203	18.6922	PDX
	PH438_HS3_0_0_A	1.29576	1.18446	8.77929	PDX
	PH443_NSG5R	4.3033	1.44264	10.4578	PDX
	PH445_HS2_	3.79899	0.725971	21.7096	PDX
	PH447_HS3_	3.55284	1.11268	7.52668	PDX
	PH454_2_20_15	2.96571	0.177043	9.31228	Patient
	PH454_HS4_	4.41596	0.0676109	11.4825	PDX
	PH457_HS1_049625529_2_26_16_SNAP	0.974503	3.01082	7.25325	PDX
	PH458_NSG2	5.24666	3.44934	15.9884	PDX
	PH459_HS2	0.150122	0.111031	2.97921	PDX
	PH460_HS4_278918_2_3_16_SNAP	4.92339	1.08009	15.5411	PDX
	PH461_3_19_15_PRIMARY	6.60641	1.17128	11.3484	Patient
	PH461_HS3_279411_2_26_16_SNAP	2.93944	0.392969	7.00852	PDX
	PH462_3_20_15	2.6245	0.133844	8.79554	Patient
	PH462_HS7	2.66429	0	8.82589	PDX
	PH463_HS1_279246_4_1_16_SNAP	1.17743	0.398208	5.13102	PDX
	PH464_HS3	3.08054	0.739888	8.68704	PDX
	PH466_HS4_280259_12_18_15_SNAP	3.47139	1.99592	11.293	PDX
	PH467_HS3_0_0_B	5.25357	2.67435	29.5428	PDX
	PH468_4_6_15_SNAP	8.41931	2.98633	20.9429	Patient
	PH468_HS1_0_0_E	4.55759	2.53556	13.0573	PDX
	PH474_HS7	4.79619	2.20727	12.9339	PDX
	PH475_HS3_280644	5.21759	2.92921	10.618	PDX
	PH477	2.73842	0.0919953	7.76757	Patient
	PH477_HS5_0_0_A_281350_6_2_16_SNAP	4.28996	0.781017	16.1059	PDX
	PH478	0.530413	0.0943179	1.41657	Patient
	PH478_HS4_279320_12_8_15_SNAP	4.03303	0.926881	10.4043	PDX
	PH480	3.05903	1.51713	12.847	Patient
	PH488_HS2_275810_1_26_16_SNAP	3.74194	1.20693	8.38113	PDX
	PH489_6_10_15_SNAP	2.43126	0.377239	9.32422	Patient
	PH489_HS1_	3.16868	2.08137	7.92227	PDX
	PH490_HS3_275816_5_11_16_SNAP	0.91372	0.939817	4.50032	PDX
	PH497_HS1_0_0_E_282014_5_10_16_SNAP	2.37529	0.936996	5.41263	PDX
	PH500_HS3	3.89745	1.64804	14.7138	PDX
	PH503	3.51093	1.69772	10.5318	Patient
	PH503_HS1_276175	5.25363	2.72903	11.8135	PDX
	PH506_HS2_0_0_A_282009_2_26_16_SNAP	4.29456	2.79193	12.9411	PDX
	PH511_HS2_276389_11_25_15_SNAP	4.89519	1.9224	13.997	PDX
	PH513_HS2_276511_8_4_16_SNAP	4.07522	2.77245	5.08304	PDX
	PH518_HS2_0_0_A_281351_6_23_16_SNAP	0.212361	0.397803	4.26508	PDX
	PH522_HS1_275085_4_7_16_SNAP	3.50881	0.536491	9.84697	PDX
	PH526	3.99053	2.21059	12.9253	Patient
	PH526_HS2_275373_4_1_16_SNAP	1.73114	0.275555	5.04003	PDX
	PH530_HS2_0_0_A	2.2303	1.7709	18.2554	PDX
	PH538_HS5_282033_9_2_16_SNAP	6.54901	3.80446	27.3695	PDX
	PH541_HS3	2.99398	2.00173	10.1532	PDX
	PH544_HS3_281993_4_29_16_SNAP	3.19799	2.07986	12.8349	PDX
	PH547_HS3_282246_7_29_16_SNAP	6.1261	0.0209019	22.799	PDX
	PH550_HS5_0_0_B_280829_4_15_16_SNAP	3.56776	1.89435	13.2424	PDX
	PH551_HS2	4.15698	3.45613	14.2015	PDX
	PH552_HS3_282231_8_18_16_SNAP	2.13738	0.515069	3.77471	PDX
	PH555_HS2_275416_7_29_16_SNAP	2.39144	3.26589	7.47523	PDX
	PH559_HS2_281813_6_8_16_SNAP	3.07455	2.12734	11.7466	PDX
	PH560_HS2_281828_5_13_16_SNAP	3.6967	0.664771	21.6095	PDX
	PH563_HS3_281865_7_29_16_SNAP	6.04578	1.72586	23.6966	PDX
	PH566_HS1_281393_12_1_16_SNAP	2.63222	1.58463	14.0493	PDX
	PH568_HS1_281225_10_28_16_SNAP	4.93317	1.4882	13.5189	PDX
	PH572_HS4	5.15818	4.85482	15.8178	PDX
	PH580_HS2	2.33491	0.654925	9.66963	PDX
	PH587_HS2	1.00074	0.697735	6.89521	PDX
	PH588_HS2	5.04599	3.04694	7.66966	PDX
	PH593_HS5	3.18578	1.39514	7.13869	PDX
	PH595_HS1_278367_9_9_16_SNAP	0.873752	0.192418	5.81932	PDX
	PH596_HS1	3.74073	1.12875	12.8044	PDX
	PH599_HS3_277934_9_2_16_SNAP	8.36841	0.0482664	11.939	PDX
	PH606	2.03459	0.855629	6.60655	Patient
	PH606_HS4_277588_10_28_16_SNAP	2.69021	2.19025	7.91688	PDX
	PH609_HS1_277343_9_9_16_SNAP	2.29381	0.677118	8.42864	PDX
	PH610_HS3	4.45246	1.69988	18.3223	PDX
	PH615_HS3	2.76862	2.79041	9.62487	PDX
	PH625_HS4	3.34742	1.66372	11.9352	PDX
	PH626_HS3	3.14684	2.60098	7.83279	PDX
	PH628_HS2	3.50988	3.9532	14.0326	PDX
	PH630_HS3	0.365552	0.209573	2.61494	PDX
	PH647_HS1	4.50439	1.75145	16.8127	PDX
	PH662_HS2	8.7072	0.0121706	13.4676	PDX

## Sheet: Sup. Fig. S1a
Sup. Fig. S1a
		Chr:16
	sample	start	end	value
	TCGA-23-1021-01	88253715	89379936	0.9119
	TCGA-61-1913-01	87404860	89379936	0.8419
	TCGA-29-1707-01	81060761	89379936	0.8129
	TCGA-3P-A9WA-01	86260764	89379936	0.7556
	TCGA-29-1770-02	73079212	89379936	0.613
	TCGA-13-0799-01	66648257	89379936	0.5646
	TCGA-59-2372-01	653459	89379936	0.5593
	TCGA-36-2538-01	58846851	89379936	0.5104
	TCGA-13-1510-01	79365385	89379936	0.4267
	TCGA-20-1684-01	87728295	89379936	0.4081
	TCGA-57-1583-01	70246339	89379936	0.3882
	TCGA-04-1542-01	28271209	89379936	0.3811
	TCGA-04-1519-01	83794024	89379936	0.3533
	TCGA-13-2059-01	80821423	89379936	0.3371
	TCGA-OY-A56Q-01	1743018	89379936	0.3351
	TCGA-29-1770-01	79762067	89379936	0.3344
	TCGA-36-2533-01	46507665	89379936	0.3343
	TCGA-04-1646-01	653459	89379936	0.3254
	TCGA-61-2104-01	87389991	89379936	0.3237
	TCGA-09-2050-01	73778163	89379936	0.3146
	TCGA-23-1124-01	83794024	89379936	0.3039
	TCGA-04-1536-01	71359299	89379936	0.2682
	TCGA-09-0364-01	68574378	89379936	0.2676
	TCGA-36-2537-01	86837250	89379936	0.261
	TCGA-61-2087-01	85466841	89379936	0.2604
	TCGA-23-2084-01	85205764	89379936	0.236
	TCGA-23-1024-01	75524709	89379936	0.2338
	TCGA-42-2589-01	87119809	89379936	0.232
	TCGA-29-1775-01	87841868	89379936	0.231
	TCGA-13-1409-01	653459	89379936	0.2252
	TCGA-04-1648-01	56743823	89379936	0.2166
	TCGA-13-0913-01	88100321	89379936	0.2128
	TCGA-09-0367-01	83430201	89379936	0.2077
	TCGA-61-1917-01	88516379	89379936	0.207
	TCGA-61-2096-01	86364307	89379936	0.2034
	TCGA-29-1707-02	81752498	89379936	0.2031
	TCGA-24-2290-01	65218687	89379936	0.2006
	TCGA-61-1916-02	76449113	89379936	0.2002
	TCGA-25-1631-01	79485719	89379936	0.1975
	TCGA-61-2110-01	63874830	89379936	0.1898
	TCGA-13-1482-01	80697916	89379936	0.1879
	TCGA-25-1630-01	86774324	89379936	0.1842
	TCGA-61-1918-01	82060286	89379936	0.1803
	TCGA-24-1430-01	84179485	89379936	0.1775
	TCGA-59-2351-01	76458238	89379936	0.1765
	TCGA-04-1335-01	84037720	89379936	0.1711
	TCGA-29-1711-01	75524709	89379936	0.1691
	TCGA-61-2016-01	8482800	89379936	0.1682
	TCGA-72-4238-01	75229629	89379936	0.1844
	TCGA-09-0369-01	58846851	89361613	0.1624
	TCGA-61-1734-01	81658552	89379936	0.162
	TCGA-13-0921-01	80196591	89379936	0.1489
	TCGA-24-1423-01	86447748	89379936	0.1489
	TCGA-24-1562-01	83794024	89379936	0.1484
	TCGA-04-1514-01	57273822	89379936	0.1464
	TCGA-36-2552-01	88044779	89379936	0.1442
	TCGA-72-4236-01	84937287	89379936	0.135
	TCGA-13-1403-01	88525831	89379936	0.1434
	TCGA-61-1738-01	69673385	89379936	0.1429
	TCGA-13-0905-01	69508419	89379936	0.1426
	TCGA-30-1718-01	87142166	89379936	0.1385
	TCGA-24-1616-01	653459	89379936	0.137
	TCGA-29-1688-01	83794024	89379936	0.137
	TCGA-24-1549-01	81426426	89379936	0.1363
	TCGA-29-1696-01	88525774	89379936	0.1345
	TCGA-29-2434-01	83654806	89379936	0.1333
	TCGA-61-1901-01	78497371	89379936	0.1258
	TCGA-59-A5PD-01	88204632	89379936	0.1109
	TCGA-24-0980-01	12736981	89379936	0.1105
	TCGA-61-2002-01	83862600	89379936	0.11
	TCGA-36-2545-01	77618188	89379936	0.1064
	TCGA-36-1574-01	64014002	89379936	0.1038
	TCGA-13-0803-01	75617383	89379936	0.1035
	TCGA-59-2354-01	2989841	89379936	0.1035
	TCGA-25-2397-01	85378569	89379936	0.1032
	TCGA-25-1314-01	73692267	89379936	0.1017
	TCGA-09-1664-01	653459	89379936	0.0997
	TCGA-30-1859-01	20389639	89379936	0.0975
	TCGA-42-2590-01	85321127	89379936	0.0897
	TCGA-61-2018-01	653459	89379936	0.0893
	TCGA-36-1581-01	69853383	89379936	0.0859
	TCGA-09-1666-01	83794024	89379936	0.0771
	TCGA-24-1103-01	84937287	89379936	0.076
	TCGA-61-1903-01	86359224	89379936	0.0753
	TCGA-24-1467-01	48987937	89379936	0.0696
	TCGA-36-2540-01	27446681	89379936	0.0675
	TCGA-25-1634-01	78496824	89379936	0.066
	TCGA-13-0725-01	60628483	89379936	0.0657
	TCGA-04-1348-01	88525774	89379936	0.0631
	TCGA-09-2055-01	86771845	89379936	0.0586
	TCGA-04-1367-01	653459	89379936	0.0566
	TCGA-13-1501-01	78450110	89379936	0.0497
	TCGA-25-1625-01	83794024	89379936	0.0481
	TCGA-29-1692-01	76832048	89379936	0.0419
	TCGA-36-2549-01	83453851	89379936	0.044
	TCGA-61-2017-01	67761960	89379936	0.0393
	TCGA-61-2095-02	83793963	89379936	0.0385
	TCGA-61-2094-01	69246836	89379936	0.0384
	TCGA-04-1371-01	88098018	89379936	0.0357
	TCGA-04-1353-01	87206462	89379936	0.0328
	TCGA-23-2649-01	85515330	89379936	0.0253
	TCGA-61-2102-01	86805501	89379936	0.0213
	TCGA-13-0904-01	88282396	89379936	0.0201
	TCGA-29-1690-01	83794024	89379936	0.0193
	TCGA-61-2095-01	653459	89379936	0.0181
	TCGA-29-2436-01	653459	89379936	0.0155
	TCGA-04-1351-01	69976479	89379936	0.0103
	TCGA-61-2092-01	75476821	89379936	0.0062
	TCGA-20-0996-01	653459	89379936	0.0035
	5b5f7e11-39e9-4b4b-bf71-71b7930ba515	653459	89379936	-0.0019
	88936116-2462-4be0-827e-dd84874cc1dc	55940145	89379936	-0.0047
	TCGA-13-1477-01	653459	89379936	-0.0054
	TCGA-09-2045-01	77470017	89379936	-0.0059
	TCGA-61-1721-01	80581631	89379936	-0.007
	461a96e2-2417-46e3-b052-ba2937278698	78502389	89379936	-0.0074
	TCGA-13-0887-01	85563564	89379936	-0.0092
	TCGA-25-2408-01	83794024	89379936	-0.0092
	TCGA-23-1110-01	69706294	89379936	-0.0152
	TCGA-29-1705-02	82684863	89379936	-0.0197
	TCGA-13-0717-01	66881866	89379936	-0.0195
	TCGA-36-2532-01	87404860	89379936	-0.0197
	TCGA-29-1705-01	82684863	89379936	-0.0199
	TCGA-24-1544-01	55564797	89379936	-0.0253
	TCGA-59-2349-01	77599729	89379936	-0.0268
	TCGA-13-0768-01	78508065	89379936	-0.0356
	TCGA-13-0758-01	75118848	89379936	-0.0439
	TCGA-36-2547-01	88523815	89379936	-0.0489
	TCGA-24-1604-01	31823850	89379936	-0.0497
	TCGA-10-0934-01	88525774	89379936	-0.0553
	TCGA-61-1743-01	67663188	89379936	-0.058
	TCGA-72-4241-01	77599729	89379936	-0.0642
	TCGA-13-1488-01	79750030	89379936	-0.0691
	TCGA-04-1357-01	653459	89379936	-0.0696
	TCGA-61-1899-01	88525831	89379936	-0.0697
	TCGA-09-0365-01	83862636	89379936	-0.0764
	TCGA-13-0901-01	46507665	89379936	-0.0779
	TCGA-24-1842-01	67993919	89379936	-0.0796
	TCGA-59-2348-01	85378569	89379936	-0.0838
	TCGA-09-2043-01	79586741	89379936	-0.0858
	TCGA-13-0923-01	18808403	89379936	-0.0923
	TCGA-24-2038-01	653459	89379936	-0.0939
	TCGA-24-1551-01	88525831	89379936	-0.0967
	TCGA-25-1633-01	81433070	89379936	-0.0974
	TCGA-24-1553-01	81958877	89379936	-0.0985
	TCGA-13-0723-01	81537441	89379936	-0.0989
	TCGA-13-1485-01	54189238	89379936	-0.1026
	TCGA-24-1555-01	653459	89379936	-0.1071
	TCGA-29-2425-01	653459	89379936	-0.1079
	TCGA-13-0891-01	79106564	89379936	-0.1094
	TCGA-24-1424-01	85137657	89379936	-0.1108
	TCGA-24-1435-01	73535754	89379936	-0.1155
	TCGA-61-2101-01	82773859	89379936	-0.1157
	TCGA-25-1317-01	46507665	89379936	-0.1167
	TCGA-24-1928-01	68460215	89379936	-0.121
	TCGA-29-1710-01	78703545	89379936	-0.1219
	TCGA-61-1911-01	79619569	89379936	-0.1241
	TCGA-24-2033-01	79858627	89379936	-0.1291
	TCGA-24-1466-01	87556088	89338917	-0.1305
	TCGA-13-0800-01	83811401	89379936	-0.1437
	TCGA-29-1771-01	653459	89379936	-0.1444
	TCGA-09-1668-01	88460931	89379936	-0.1484
	TCGA-29-1778-01	653459	89379936	-0.1566
	TCGA-25-1626-01	23776699	89379936	-0.1575
	TCGA-61-2009-01	79161212	89379936	-0.1585
	TCGA-23-1809-01	77956321	89379936	-0.1589
	TCGA-25-1628-01	4883597	89379936	-0.1681
	TCGA-24-2289-01	85787315	89379936	-0.1732
	TCGA-25-1871-01	58928294	89379936	-0.1778
	TCGA-5X-AA5U-01	653459	89379936	-0.1809
	TCGA-24-2281-01	61481917	89379936	-0.1814
	TCGA-61-1919-01	78931020	89379936	-0.1841
	TCGA-30-1862-01	70700214	89379936	-0.1899
	TCGA-24-1564-01	653459	89379936	-0.1915
	TCGA-42-2587-01	81087529	89379936	-0.1957
	TCGA-24-2293-01	69026486	89379936	-0.1962
	TCGA-25-2409-01	54855814	89379936	-0.2078
	TCGA-24-1471-01	86307192	89379936	-0.2082
	TCGA-24-1845-01	85335735	89379936	-0.2108
	TCGA-24-1436-01	78729624	89379936	-0.2117
	TCGA-13-1484-01	653459	89379936	-0.2144
	TCGA-31-1953-01	85447184	89379936	-0.2146
	TCGA-04-1332-01	55445812	89379936	-0.2149
	TCGA-61-1728-01	73897941	89379936	-0.2162
	TCGA-36-1580-01	79467112	89379936	-0.2163
	TCGA-24-2298-01	87073635	89379936	-0.22
	TCGA-23-2072-01	85418319	89379936	-0.223
	TCGA-13-0757-01	81293737	89379936	-0.2275
	TCGA-25-1627-01	69709497	89379936	-0.2292
	TCGA-13-1499-01	85100976	89379936	-0.2298
	TCGA-61-2111-01	65206962	89379936	-0.2317
	TCGA-57-1586-01	74472460	89379936	-0.2323
	TCGA-61-1906-01	71958752	89379936	-0.2333
	TCGA-24-2267-01	82219441	89379936	-0.2346
	TCGA-10-0933-01	87062245	89379936	-0.242
	TCGA-13-1411-01	78930393	89379936	-0.2459
	TCGA-23-1032-01	88093461	89379936	-0.2459
	TCGA-61-1727-01	48879304	89379936	-0.2489
	TCGA-09-1667-01	88352706	89379936	-0.2514
	TCGA-13-0760-01	84164576	89379936	-0.2566
	TCGA-24-0975-01	69179033	89379936	-0.2584
	TCGA-61-2614-01	13853125	89379936	-0.2628
	TCGA-09-1659-01	86225082	89379936	-0.2673
	TCGA-25-1635-01	653459	89379936	-0.2752
	TCGA-25-1870-01	653459	89379936	-0.2788
	TCGA-23-2077-01	72062539	89379936	-0.2839
	TCGA-23-1116-01	81958877	89379936	-0.2849
	TCGA-23-2647-01	83793154	89379936	-0.288
	TCGA-04-1530-01	86817944	89379936	-0.2901
	TCGA-24-1850-01	81937293	89379936	-0.2932
	TCGA-72-4231-01	79846961	89379936	-0.2844
	TCGA-04-1338-01	78462637	89379936	-0.2985
	TCGA-24-1603-01	74968365	89379936	-0.3004
	TCGA-23-1031-01	84940016	89365286	-0.3007
	TCGA-30-1856-01	69150208	89379936	-0.3039
	TCGA-30-1853-01	75352830	89379936	-0.3048
	TCGA-24-1431-01	70616476	89379936	-0.3073
	TCGA-24-1422-01	79846961	89379936	-0.3086
	TCGA-29-1764-01	26986727	89379936	-0.3097
	TCGA-29-1703-01	82840220	89379936	-0.311
	TCGA-13-1819-02	86105703	89379936	-0.3156
	TCGA-24-1560-01	64952234	89379936	-0.3241
	TCGA-24-1923-01	79431311	89379936	-0.3246
	TCGA-23-1030-01	81618415	89379936	-0.3253
	TCGA-13-1507-01	78931020	89379936	-0.3259
	TCGA-13-1489-02	75424154	89379936	-0.3277
	TCGA-61-1733-01	75878809	89379936	-0.3329
	TCGA-04-1517-01	79300657	89379936	-0.333
	TCGA-09-0366-01	31845051	89379936	-0.3356
	TCGA-23-1122-01	63131960	89379936	-0.3378
	TCGA-24-1852-01	46549081	89379936	-0.339
	TCGA-25-2393-01	84937287	89379936	-0.3401
	TCGA-10-0927-01	31845051	89379936	-0.3473
	TCGA-25-2042-01	86093804	89379936	-0.3497
	TCGA-23-2643-01	46507665	89379936	-0.3528
	TCGA-61-2611-02	74159493	89379936	-0.3547
	TCGA-31-1959-01	70246339	89379936	-0.3581
	TCGA-13-1817-01	78487877	89379936	-0.361
	TCGA-04-1649-01	88283703	89379936	-0.3616
	TCGA-13-0890-01	67788127	89379936	-0.3623
	TCGA-29-2427-01	84937287	89379936	-0.3634
	TCGA-13-0751-01	87374645	89379936	-0.3642
	TCGA-24-1417-01	86827339	89379936	-0.3651
	TCGA-29-1766-01	68876151	89379936	-0.3656
	TCGA-23-1022-01	85561404	89379936	-0.3664
	TCGA-24-1849-01	73079212	89379936	-0.3681
	TCGA-09-2051-01	59918531	89379936	-0.3686
	TCGA-04-1652-01	58074210	89379936	-0.369
	TCGA-20-1685-01	75021492	89379936	-0.3692
	TCGA-13-0920-01	82382163	89379936	-0.3719
	TCGA-13-0911-01	81635447	89379936	-0.3739
	TCGA-13-1494-01	87281846	89379936	-0.374
	TCGA-23-2645-01	81433070	89379936	-0.374
	TCGA-25-1623-01	76412907	89379936	-0.374
	TCGA-24-1930-01	68727069	89379936	-0.3741
	TCGA-24-2288-01	84974407	89379936	-0.3745
	TCGA-61-2113-01	77506441	89379936	-0.3763
	TCGA-24-2262-01	67746116	89379936	-0.3776
	TCGA-24-1843-01	75868554	89379936	-0.3786
	TCGA-72-4233-01	79431853	89379936	-0.3578
	TCGA-04-1655-01	50935200	89379936	-0.3827
	TCGA-36-2551-01	86774324	89379936	-0.3838
	TCGA-61-2097-01	10282131	89379936	-0.3841
	TCGA-25-1877-01	86233754	89379936	-0.3851
	TCGA-23-1123-01	653459	89379936	-0.3854
	TCGA-13-1497-01	82579853	89379936	-0.3856
	TCGA-24-2030-01	85433726	89338917	-0.3875
	TCGA-24-1418-01	83989936	89379936	-0.388
	TCGA-20-0991-01	79883076	89379936	-0.3892
	TCGA-24-0968-01	79384101	89379936	-0.3895
	TCGA-04-1337-01	46507665	89379936	-0.3906
	TCGA-04-1346-01	87586634	89379936	-0.3916
	TCGA-04-1347-01	81665389	89379936	-0.3964
	TCGA-24-0981-01	84943686	89379936	-0.3986
	TCGA-29-1701-01	55879117	89379936	-0.399
	TCGA-61-1722-01	76457786	89379936	-0.4015
	TCGA-24-1416-01	653459	89379936	-0.4034
	TCGA-04-1364-01	82777897	89339499	-0.4036
	TCGA-13-2061-01	79973709	89379936	-0.4067
	TCGA-36-2548-01	87003146	89379936	-0.4104
	TCGA-10-0930-01	65751610	89379936	-0.4111
	TCGA-24-0970-01	75229629	89379936	-0.4128
	TCGA-13-1405-01	73290733	89379936	-0.4137
	TCGA-61-2008-02	79466546	89379936	-0.416
	TCGA-42-2593-01	67034068	89379936	-0.4172
	TCGA-13-0730-01	4064416	89379936	-0.4181
	TCGA-36-2543-01	88523815	89379936	-0.4215
	TCGA-72-4237-01	64954779	89379936	-0.441
	TCGA-24-1425-01	50973655	89379936	-0.4241
	TCGA-25-2392-01	70704455	89379936	-0.4255
	TCGA-29-1783-01	70246339	89379936	-0.4258
	TCGA-57-1585-01	79102861	89379936	-0.427
	TCGA-36-1576-01	88051561	89379936	-0.4282
	TCGA-20-0990-01	83794024	89379936	-0.4283
	TCGA-13-0886-01	52393396	89379936	-0.4292
	TCGA-09-2049-01	85012711	89379936	-0.4295
	TCGA-25-1316-01	49477195	89379936	-0.4309
	TCGA-13-0807-01	79039329	89379936	-0.4331
	TCGA-61-1895-01	68599389	89379936	-0.4339
	TCGA-13-0924-01	82275860	89354347	-0.4359
	TCGA-25-2401-01	65206962	89379936	-0.4368
	TCGA-25-1313-01	71456142	89379936	-0.4377
	TCGA-61-1904-01	28198022	89379936	-0.4409
	TCGA-24-1548-01	88051561	89379936	-0.4416
	TCGA-29-2428-01	653459	89379936	-0.4438
	TCGA-09-2054-01	70246339	89379936	-0.4473
	TCGA-29-2432-01	46507665	89379936	-0.4486
	TCGA-13-1509-01	3420814	89379936	-0.4542
	TCGA-24-2029-01	31845051	89379936	-0.4552
	TCGA-13-0805-01	86759674	89379936	-0.4553
	TCGA-29-2414-01	56958801	89379936	-0.4703
	TCGA-13-2057-01	85452695	89379936	-0.4557
	TCGA-13-1817-02	87062245	89379936	-0.4561
	TCGA-24-1852-02	86774324	89359660	-0.4575
	TCGA-25-1878-01	52421140	89379936	-0.4578
	TCGA-36-2539-01	84975860	89379936	-0.4589
	TCGA-29-1699-01	83989936	89379936	-0.4602
	TCGA-09-1670-01	653459	89379936	-0.4613
	TCGA-13-0795-01	83830811	89379936	-0.4613
	TCGA-24-2035-01	87313604	89379936	-0.4615
	TCGA-61-1915-01	86433714	89379936	-0.4629
	TCGA-36-1577-01	70512143	89379936	-0.4643
	TCGA-61-2088-01	653459	89379936	-0.4643
	TCGA-13-0793-01	84974407	89379936	-0.4652
	TCGA-20-0987-01	49618942	89379936	-0.469
	TCGA-61-2003-01	83862636	89379936	-0.469
	TCGA-24-1550-01	49476172	89379936	-0.4696
	TCGA-61-1914-01	49002003	89379936	-0.4701
	TCGA-23-1109-01	70657063	89379936	-0.4702
	TCGA-24-1847-01	81649694	89379936	-0.4705
	TCGA-29-1784-01	48199933	89379936	-0.4735
	TCGA-24-2260-01	46508460	89379936	-0.4748
	TCGA-24-1463-01	85466841	89379936	-0.4755
	TCGA-13-0762-01	82794460	89379936	-0.4759
	TCGA-20-1683-01	78677032	89379936	-0.4779
	TCGA-13-1491-01	26345616	89379936	-0.4806
	TCGA-13-0766-01	70823505	89379936	-0.4811
	TCGA-24-1105-01	54328000	89379936	-0.4816
	TCGA-29-1761-01	50787147	89379936	-0.483
	TCGA-04-1331-01	82821672	89379936	-0.4852
	TCGA-59-2355-01	84937287	89379936	-0.4852
	TCGA-23-1118-01	63912133	89379936	-0.4858
	TCGA-13-1512-01	75364041	89379936	-0.4882
	TCGA-13-2060-01	46515527	89379936	-0.4891
	TCGA-57-1992-01	653459	89379936	-0.4902
	TCGA-23-2078-01	78621373	89379936	-0.4937
	TCGA-13-0899-01	60424702	89379936	-0.495
	TCGA-36-2529-01	79161212	89379936	-0.497
	TCGA-24-2271-01	85139173	89379936	-0.4971
	TCGA-61-2612-01	82813957	89379936	-0.4987
	TCGA-29-1763-01	87581990	89379936	-0.4998
	TCGA-29-1691-01	47190596	89379936	-0.5002
	TCGA-30-1860-01	78951126	89379936	-0.5015
	TCGA-24-1846-01	86702431	89379936	-0.5019
	TCGA-29-1695-01	83432264	89379936	-0.5029
	TCGA-13-0916-01	81916638	89379936	-0.5037
	TCGA-36-1569-01	88051561	89379936	-0.5052
	TCGA-13-1496-01	73079212	89379936	-0.5085
	TCGA-61-2098-01	78594979	89379936	-0.5093
	TCGA-61-1740-01	79867193	89379936	-0.5095
	TCGA-61-2613-01	80435120	89379936	-0.5113
	TCGA-23-1119-01	31845051	89379936	-0.5133
	TCGA-25-2404-01	87062245	89379936	-0.5168
	TCGA-24-2254-01	78202820	89379936	-0.5186
	TCGA-59-2350-01	57118736	89379936	-0.5197
	TCGA-30-1892-01	80697916	89379936	-0.5208
	TCGA-23-1023-01	58011450	89379936	-0.5234
	TCGA-24-2280-01	81433070	89379936	-0.5235
	TCGA-09-2053-01	80871113	89379936	-0.5254
	TCGA-29-1777-01	70686767	89379936	-0.5266
	TCGA-13-0791-02	74920374	89379936	-0.4632
	TCGA-13-0884-01	73438386	89379936	-0.5304
	TCGA-13-1408-01	51962956	89379936	-0.5314
	TCGA-36-2542-01	48341208	89379936	-0.5321
	TCGA-36-1571-01	80697916	89379936	-0.5364
	TCGA-20-1682-01	31841464	89379936	-0.5374
	TCGA-61-1998-01	88490147	89379936	-0.5374
	TCGA-13-0802-01	46508460	89379936	-0.5375
	TCGA-24-1614-01	86225556	89379936	-0.538
	TCGA-25-1320-01	86742223	89379936	-0.5381
	TCGA-25-2396-01	81961873	89379936	-0.5406
	TCGA-61-1737-01	83763066	89379936	-0.5408
	TCGA-13-0801-01	69141978	89379936	-0.5421
	TCGA-24-1428-01	79942371	89379936	-0.5434
	TCGA-20-1686-01	87689336	89379936	-0.5436
	TCGA-59-2363-01	75229629	89379936	-0.5453
	TCGA-57-1993-01	69971686	89379936	-0.5465
	TCGA-24-1558-01	66812797	89367001	-0.5468
	TCGA-13-2066-01	80134501	89379936	-0.5569
	TCGA-13-0908-01	86744389	89379936	-0.5579
	TCGA-61-1995-01	81851163	89379936	-0.5581
	TCGA-24-1104-01	85274221	89379936	-0.5594
	TCGA-13-1489-01	88053123	89379936	-0.5626
	TCGA-29-1762-01	63832713	89379936	-0.5646
	TCGA-30-1857-01	75919579	89379936	-0.5653
	TCGA-29-1781-01	87556088	89379936	-0.5654
	TCGA-04-1356-01	46507665	89379936	-0.5658
	TCGA-10-0935-01	653459	89379936	-0.5658
	TCGA-24-1567-01	54532458	89379936	-0.5665
	TCGA-23-1113-01	73050345	89379936	-0.5671
	TCGA-61-1730-01	68727069	89379936	-0.5688
	TCGA-13-1500-01	81516634	89379936	-0.5692
	TCGA-24-1464-01	79141872	89379936	-0.5692
	TCGA-13-2071-01	88051561	89379936	-0.5693
	TCGA-23-2641-01	52199018	89379936	-0.5705
	TCGA-29-A5NZ-01	55905346	89379936	-0.5705
	TCGA-31-1956-01	78346108	89379936	-0.575
	TCGA-13-0804-01	83237639	89379936	-0.5757
	TCGA-24-1557-01	88082063	89379936	-0.5764
	TCGA-13-1483-01	46615362	89379936	-0.5813
	TCGA-13-0726-01	80312993	89379936	-0.5823
	TCGA-42-2588-01	88525831	89379936	-0.5843
	TCGA-29-1710-02	79086311	89379936	-0.5863
	9a5839a4-1363-457d-9937-429bef46ab34	46507665	89379936	-0.5866
	TCGA-61-1725-01	54420852	89379936	-0.5866
	TCGA-13-0720-01	88051561	89379936	-0.5881
	TCGA-04-1350-01	653459	89379936	-0.5883
	TCGA-13-1505-01	88052161	89379936	-0.5893
	TCGA-13-0755-01	50048951	89379936	-0.5919
	TCGA-29-1694-01	74935232	89379936	-0.5919
	TCGA-13-0889-01	46507665	89379936	-0.5924
	TCGA-36-2544-01	86137480	89379936	-0.5942
	TCGA-30-1891-01	73079212	89379936	-0.5943
	TCGA-09-2044-01	79281581	89379936	-0.5962
	TCGA-13-1481-01	86622436	89379936	-0.5991
	TCGA-04-1644-01	88052161	89379936	-0.6019
	TCGA-13-0761-01	55342522	89379936	-0.6042
	TCGA-61-1741-01	77448956	89379936	-0.6061
	TCGA-24-1470-01	61744524	89379936	-0.6066
	TCGA-24-1474-01	51006118	89379936	-0.6075
	TCGA-10-0928-01	55604104	89379936	-0.6081
	TCGA-23-1114-01	78197911	89379936	-0.6095
	TCGA-13-0893-01	75338855	89379936	-0.611
	TCGA-24-0982-01	88525831	89379936	-0.6126
	TCGA-13-0910-01	88093461	89379936	-0.6132
	TCGA-72-4234-01	83861318	89379936	-0.5576
	TCGA-72-4235-01	83861617	89359660	-0.6154
	TCGA-13-0714-01	80697916	89379936	-0.6167
	TCGA-23-1028-01	88068111	89379936	-0.6184
	TCGA-57-1584-01	75848199	89379936	-0.619
	TCGA-61-2610-02	86126304	89379936	-0.6195
	TCGA-25-1632-01	86774324	89379936	-0.6207
	TCGA-13-1412-01	75415341	89379936	-0.6231
	TCGA-23-1027-01	83627074	89379936	-0.6237
	TCGA-04-1525-01	86928258	89379936	-0.6249
	TCGA-29-1693-01	87309947	89379936	-0.625
	TCGA-04-1361-01	62707224	89379936	-0.6278
	TCGA-13-1504-01	64127864	89379936	-0.6291
	TCGA-29-2414-02	85561404	89379936	-0.6291
	TCGA-23-1120-01	86744363	89379936	-0.6347
	TCGA-04-1336-01	46507665	89379936	-0.6398
	TCGA-25-1323-01	81970495	89379936	-0.6431
	TCGA-29-1704-02	76449113	89379936	-0.6693
	TCGA-61-1736-01	71205194	89379936	-0.6478
	TCGA-04-1651-01	78675813	89379936	-0.6498
	TCGA-25-1322-01	72774338	89379936	-0.652
	TCGA-25-1312-01	49320695	89379936	-0.6531
	TCGA-04-1360-01	88516421	89379936	-0.6548
	TCGA-13-A5FT-01	70246339	89379936	-0.6551
	TCGA-24-1563-01	87160481	89379936	-0.656
	TCGA-24-1426-01	87164319	89379936	-0.6563
	TCGA-24-2027-01	85655947	89379936	-0.6567
	TCGA-23-1026-01	86487498	89379936	-0.6578
	TCGA-31-1944-01	86104164	89379936	-0.6605
	TCGA-04-1654-01	79293082	89379936	-0.661
	TCGA-25-2391-01	70772955	89379936	-0.6612
	TCGA-25-2399-01	46507665	89379936	-0.6633
	TCGA-13-0885-01	83179149	89379936	-0.6655
	TCGA-13-1495-01	31132385	89379936	-0.6655
	TCGA-24-2026-01	78961207	89379936	-0.6672
	TCGA-29-1704-01	69478255	89379936	-0.6676
	TCGA-13-0727-01	79793261	89379936	-0.669
	TCGA-31-1946-01	85710983	89379936	-0.67
	TCGA-24-1565-01	59044591	89379936	-0.6714
	TCGA-13-0906-01	87404860	89379936	-0.6729
	TCGA-23-1029-01	67834719	89379936	-0.6767
	TCGA-24-1545-01	56697738	89379936	-0.6799
	TCGA-29-1697-01	75314838	89379936	-0.68
	TCGA-61-2109-01	67707700	89379936	-0.6801
	TCGA-09-1662-01	80334659	89379936	-0.6806
	TCGA-36-2534-01	86447748	89379936	-0.6839
	TCGA-04-1516-01	55626614	89379936	-0.6852
	TCGA-04-1638-01	81433070	89379936	-0.6864
	TCGA-09-1674-01	46507665	89379936	-0.687
	TCGA-13-0764-01	83179357	89379936	-0.6882
	TCGA-25-2400-01	81097198	89379936	-0.6895
	TCGA-13-0797-01	72802515	89379936	-0.6912
	TCGA-36-2530-01	61863954	89379936	-0.696
	TCGA-42-2582-01	88516768	89379936	-0.6972
	TCGA-23-2081-01	73032666	89379936	-0.6996
	TCGA-20-1687-01	76529675	89379936	-0.7016
	TCGA-25-1319-01	86744389	89379936	-0.707
	TCGA-24-1469-01	78748752	89379936	-0.7124
	TCGA-WR-A838-01	20220696	89379936	-0.7127
	TCGA-09-1669-01	69666683	89379936	-0.7145
	TCGA-13-0897-01	79210547	89379936	-0.7153
	TCGA-36-1568-01	79054276	89379936	-0.7179
	TCGA-10-0936-01	88043875	89379936	-0.7189
	TCGA-29-1785-01	87935539	89379936	-0.7215
	TCGA-09-1675-01	82303777	89379936	-0.7235
	TCGA-13-1819-01	84179485	89379936	-0.7472
	TCGA-13-1498-01	78016119	89379936	-0.7236
	TCGA-13-0888-01	50363559	89379936	-0.7274
	TCGA-31-1950-01	83152803	89379936	-0.7285
	TCGA-29-1776-01	86458156	89379936	-0.7291
	TCGA-31-1951-01	87688524	89379936	-0.7352
	TCGA-13-0913-02	86764018	89379936	-0.7354
	TCGA-29-1698-01	46507665	89379936	-0.7406
	TCGA-25-2398-01	70286550	89379936	-0.7413
	TCGA-61-2012-01	60299679	89379936	-0.7486
	TCGA-23-1111-01	653459	89379936	-0.7596
	TCGA-29-2429-01	88359931	89379936	-0.7597
	TCGA-10-0931-01	60628597	89379936	-0.7618
	TCGA-61-1900-01	74954265	89379936	-0.7646
	TCGA-13-0794-01	87178030	89379936	-0.7729
	TCGA-10-0925-01	88053123	89379936	-0.7752
	TCGA-10-0937-01	83811223	89379936	-0.7755
	TCGA-04-1365-01	86972989	89379936	-0.7777
	TCGA-13-1506-01	77872197	89379936	-0.7818
	TCGA-24-2036-01	83542836	89379936	-0.7828
	TCGA-VG-A8LO-01	81657052	89379936	-0.7838
	TCGA-04-1342-01	57118736	89379936	-0.7853
	TCGA-13-1410-01	9226370	89379936	-0.7883
	TCGA-30-1887-01	31850299	89379936	-0.7914
	TCGA-24-2297-01	80783808	89379936	-0.7935
	TCGA-24-2024-01	85997281	89379936	-0.7937
	TCGA-24-2023-01	80176508	89379936	-0.7948
	TCGA-24-1419-01	88052161	89379936	-0.7997
	TCGA-13-1492-01	79237901	89379936	-0.8009
	TCGA-13-0791-01	79884976	89379936	-0.8095
	TCGA-09-1673-01	85990923	89379936	-0.811
	TCGA-24-1434-01	68513881	89379936	-0.8117
	TCGA-24-1927-01	83695697	89379936	-0.8123
	TCGA-24-0966-01	46507665	89379936	-0.814
	TCGA-30-1866-01	87920816	89379936	-0.8171
	TCGA-25-1321-01	81473627	89379936	-0.8175
	TCGA-13-1404-01	86744389	89379936	-0.8227
	TCGA-13-0900-01	83474471	89379936	-0.8237
	TCGA-30-1880-01	86522873	89379936	-0.8289
	TCGA-61-2000-01	73695970	89379936	-0.8477
	TCGA-13-1407-01	80717459	89379936	-0.8515
	TCGA-30-1855-01	84937287	89379936	-0.8525
	TCGA-24-1427-01	80334659	89379936	-0.8547
	TCGA-09-1661-01	85822875	89379936	-0.861
	TCGA-23-2079-01	81396287	89379936	-0.867
	TCGA-10-0938-01	61115463	89379936	-0.8713
	TCGA-09-2048-01	85466841	89379936	-0.8757
	TCGA-13-1511-01	86009760	89379936	-0.8765
	TCGA-36-1575-01	85822875	89379936	-0.8795
	TCGA-72-4232-01	55339777	89379936	-0.809
	TCGA-13-0912-01	83804389	89379936	-0.89
	TCGA-30-1867-01	83989936	89379936	-0.8946
	TCGA-13-A5FU-01	51244128	89379936	-0.8988
	TCGA-61-1910-01	81426426	89379936	-0.8995
	TCGA-57-1582-01	83142734	89379936	-0.9065
	TCGA-57-1994-01	76529675	89379936	-0.9145
	TCGA-24-1413-01	80714034	89379936	-0.935
	TCGA-04-1343-01	46508460	89379936	-0.9494
	TCGA-04-1341-01	57324070	89379936	-0.9664
	TCGA-24-2295-01	78341922	89379936	-0.9721
	TCGA-13-2065-01	83179149	89379936	-0.982
	TCGA-36-1570-01	83862600	89379936	-1.017
	TCGA-13-1487-01	88052161	89379936	-1.023
	TCGA-09-1665-01	88051561	89379936	-1.024
	TCGA-23-1117-01	71205908	89379936	-1.051
	TCGA-24-1844-01	85378569	89379936	-1.076
	TCGA-36-1578-01	88052161	89379936	-1.076
	TCGA-25-1318-01	85773022	89379936	-1.079
	TCGA-OY-A56P-01	85822875	89379936	-1.084
	TCGA-13-0724-01	86094005	89379936	-1.111
	TCGA-30-1861-01	79011984	89379936	-1.122
	TCGA-25-1315-01	86250157	89379936	-1.129
	TCGA-24-2261-01	80779331	89379936	-1.14
	TCGA-24-2020-01	85864801	89379936	-1.152
	TCGA-13-0883-01	64364102	89379936	-1.17
	TCGA-24-2019-01	86774324	89379936	-1.172
	TCGA-24-0979-01	65165396	89379936	-1.175
	TCGA-23-1121-01	87164319	89379936	-1.178
	TCGA-24-1552-01	73519051	89379936	-1.242
	TCGA-59-2352-01	82060286	89379936	-1.242
	TCGA-61-1907-01	80108700	89379936	-1.246
	TCGA-29-1769-01	81433070	89379936	-1.255
	TCGA-10-0926-01	83989936	89379936	-1.31
	TCGA-72-4240-01	88052161	89379936	-1.396
	TCGA-25-1329-01	88052161	89379936	-1.327
	TCGA-61-2008-01	88052161	89379936	-1.357
	TCGA-04-1349-01	86249038	89379936	-1.457
	TCGA-29-2431-01	86744389	89379936	-1.496
	TCGA-04-1362-01	86250157	89379936	-1.52
	TCGA-30-1714-01	88052161	89379936	-1.565
	TCGA-24-1920-01	88053123	89379936	-1.807
	TCGA-72-4240-01	88093461	89379936	-1.239
	TCGA-72-4232-01	88052161	89379936	-0.9528
	TCGA-13-1819-01	84937287	89379936	-0.6999
	TCGA-72-4238-01	83794024	89379936	0.1495
	TCGA-72-4236-01	84937287	89379936	0.1534
	TCGA-29-1692-01	81447932	89338917	0.0513
	TCGA-29-1705-02	82687797	89379936	-0.0142
	TCGA-72-4241-01	77599729	89379936	-0.0641
	TCGA-72-4231-01	82777897	89379936	-0.3058
	TCGA-72-4233-01	81097198	89379936	-0.3997
	TCGA-72-4237-01	64954779	89379936	-0.4029
	TCGA-29-2414-01	56969380	89379936	-0.4405
	TCGA-13-0791-02	74920374	89379936	-0.5916
	TCGA-72-4234-01	87175053	89379936	-0.673
	TCGA-72-4235-01	85466841	89368030	-0.6157
	TCGA-29-1704-02	86105703	89379936	-0.6193
	TCGA-01-0628-11
	TCGA-01-0629-11
	TCGA-01-0630-11
	TCGA-01-0631-11
	TCGA-01-0633-11
	TCGA-01-0636-11
	TCGA-01-0637-11
	TCGA-01-0638-11
	TCGA-01-0639-11
	TCGA-01-0642-11
	TCGA-04-1353-11
	TCGA-04-1369-01	no variant	no variant	no variant
	TCGA-04-1369-11
	TCGA-04-1370-01
	TCGA-04-1516-11
	TCGA-04-1644-11
	TCGA-09-1672-01	no variant	no variant	no variant
	TCGA-09-2056-01	no variant	no variant	no variant
	TCGA-13-0765-01
	TCGA-13-0792-01	no variant	no variant	no variant
	TCGA-13-0894-01
	TCGA-13-0903-01	no variant	no variant	no variant
	TCGA-13-0919-01	no variant	no variant	no variant
	TCGA-13-1479-01
	TCGA-23-1107-01
	TCGA-24-1546-01	no variant	no variant	no variant
	TCGA-24-1556-01	no variant	no variant	no variant
	TCGA-24-1924-01	no variant	no variant	no variant
	TCGA-25-1324-01
	TCGA-25-1325-01
	TCGA-25-1326-01
	TCGA-25-1328-01
	TCGA-25-2390-01
	TCGA-29-1692-02	no variant	no variant	no variant
	TCGA-29-1702-01	no variant	no variant	no variant
	TCGA-29-1768-01	no variant	no variant	no variant
	TCGA-29-1774-01	no variant	no variant	no variant
	TCGA-29-2435-01
	TCGA-30-1869-01
	TCGA-31-1955-01	no variant	no variant	no variant
	TCGA-42-2591-01	no variant	no variant	no variant
	TCGA-61-1724-01	no variant	no variant	no variant
	TCGA-61-1916-01
	TCGA-61-2610-01

## Sheet: Sup. Fig. S1b and S1c
Sup. Fig. S1b
	Gene name	GFP +ve cells (% control)
	Luc	100
	C16orf95	101.848
	FBXO31	63.039
	MAP1LC3B	95.6879
	ZCCHC14	48.46
	JPH3	94.2505
	KLHDC4	98.152
	SLC7A5	83.9836
	CA5A	87.0637
	BANP	81.3142
	ZNF469	83.3676
	ZFPM1	85.2156
	ZC3H18	3.28542
	IL17C	90.1437
	CYBA	26.078
	MVD	79.4661
	SNAI3	79.2608
Sup. Fig. S1c
	G1	Exp. No. 1	Exp. No. 2	Exp. No. 3	AVG	STDEV	SEM
	Luc	41.9	36.8	33.7	37.4667	4.14045	2.39049
	siZC3 #1	52	38.2	34.3	41.5	9.3	5.36936
	siZC3 #2	52.9	40.8	33.1	42.2667	9.98115	5.76262
	S	Exp. No. 1	Exp. No. 2	Exp. No. 3	AVG	STDEV	SEM
	Luc	12.7	11.4	14.8	12.9667	1.71561	0.990511
	siZC3 #1	9.65	8.98	14.5	11.0433	3.01225	1.73912
	siZC3 #2	9.34	9.64	15	11.3267	3.18473	1.83871
	G2/M	Exp. No. 1	Exp. No. 2	Exp. No. 3	AVG	STDEV	SEM
	Luc	31.4	30.6	21.3	27.7667	5.61456	3.24157
	siZC3 #1	28.2	31.8	20.7	26.9	5.66304	3.26956
	siZC3 #2	27.1	31.2	20.9	26.4	5.18556	2.99388

## Sheet: Sup. Fig. S2
Sup. Fig. S2a
Sup. Fig. S2b
	Melphalan in OVCAR-8	Drug conc.uM	50	25	12.5	6.25	3.125	1.5625	0.78125	0.390625	0.195312	0.0976562	0.0488281	0.0244141
	% control	Luc	3.75951	27.3973	67.9833	80.3957	81.1263	83.3714	87.8843	89.1933	91.9939	94.4749	94.5586	100.388
		siZC3 #1	3.85554	6.29575	21.116	38.5879	52.6436	57.8656	63.7547	63.0877	75.7931	74.4265	83.0324	80.7548
		siZC3 #2	3.19823	5.38972	18.2787	34.9828	50.6751	56.3892	66.2673	67.3894	77.5396	78.3062	87.2524	89.2251
	STDEV	Luc	0.559658	1.14084	1.58211	3.96066	0.753386	6.76971	3.44405	4.43422	4.15439	3.18575	0.279829	0.290592
		siZC3 #1	1.72549	1.0353	0.230066	0.207059	6.76393	6.07373	4.94641	0.943269	5.70563	0.207059	2.96785	0.828236
		siZC3 #2	1.6725	0.6827	1.027	0.672	1.562	3.287	2.092	1.8783	3.298	1.0287	2.178	2.183
	Veliparib in OVCAR-8	Drug conc.uM	100	50	25	12.5	6.25	3.125	1.5625	0.78125	0.390625
	% control	Luc	11.3122	27.5408	42.4944	66.1105	79.4533	91.3479	90.8652	95.9704	100
		siZC3 #1	0.376648	2.3717	9.68103	19.3738	34.5692	64.9247	83.1862	87.088	100
		siZC3 #2	4.05602	12.1057	16.2588	26.5201	47.036	70.138	81.682	91.056	100
	STDEV	Luc	4.0069	3.1239	2.69353	5.32769	3.80656	1.03883	0.890423	4.94927	13.9425
		siZC3 #1	0.166456	4.16973	8.0981	2.97957	7.49054	1.24842	0.907187	5.09357	4.69407
		siZC3 #2	4.93205	3.70639	7.91285	4.89283	1.96105	6.94213	11.2466	3.67697	10.4034
Sup. Fig. S2c

[truncated: 7 more sheets: Sup. Fig. S4, Sup. Fig. S5, Sup. Fig. S6, Sup. Fig. S7, Sup. Fig. S8, Sup. Fig. S9, Sheet1]
